# Supplementary material for: FTO-mediated cytoplasmic m6Am demethylation adjusts stem-like properties in colorectal cancer cell
Source: Nat Commun. 2021 Mar 19;12:1716. doi: 10.1038/s41467-021-21758-4 (PMC7979729; doi:10.1038/s41467-021-21758-4)
Supplement: Supplementary file 3 — Supplementary Data 1 [file 41467_2021_21758_MOESM3_ESM.xlsx]

## Sheet: Transcriptome_norm_counts
Normalized_counts	sh.CTL.1	sh.CTL.2	sh.CTL.3	sh.FTO.1	sh.FTO.2	sh.FTO.3
ENST00000000233.9	2750.55890339094	3219.34802317584	2346.77878852018	2684.18319831592	2832.88673826278	1986.95314311537
ENST00000000412.7	2769.13778308577	3128.29850120337	2710.14287632212	2561.43384162266	2990.71018244238	2453.50291428886
ENST00000000442.10	593.639441677492	399.530738207554	401.083543283116	509.2180344072	589.854101430999	563.976341036199
ENST00000001008.5	3956.41666644075	4489.96448652299	3539.97089690788	3777.41965636527	3987.02577977725	2991.40735634772
ENST00000001146.6	307.878577799951	301.686475789378	313.071480493718	389.345615761437	238.939404316593	190.7365240974
ENST00000002125.8	77.8543530068842	152.20218598383	164.079631343093	120.831397994929	112.856988016693	122.12626363071
ENST00000002165.10	2155.15004459966	2292.54542638144	1868.37036150066	2148.11374213207	2161.91667669478	1859.33805864732
ENST00000002501.10	1381.91476587219	1542.40608117542	1133.46963720918	1443.26392049498	1371.91776057793	1258.31217695911
ENST00000002596.5	211.445345098242	216.072746173473	137.047354914921	321.258081970644	230.122452127789	249.741348098755
ENST00000002829.7	178.711128493075	188.893784390646	121.959572722452	195.631787229885	170.167177243921	159.175804282723
ENST00000003100.12	2210.00197512724	2342.82650567967	2141.83641373915	2504.85406002186	2646.84904707901	2236.69449121412
ENST00000003302.8	214.984179325828	157.637978340396	223.802102521613	126.585274089925	172.812262900562	192.108729306734
ENST00000003912.7	821.00954079987	921.366804437829	803.424401748938	911.030381707797	956.639312485253	839.789588112296
ENST00000004982.5	8.84708556896411	5.43579235656536	5.02926073082277	5.75387609499661	3.52678087552167	6.86102604666908
ENST00000005178.5	76.9696444499878	89.6905738833285	112.52970885216	71.9234511874576	107.566816703411	118.009648002708
ENST00000005180.8	6.19295989827488	13.5894808914134	7.54389109623416	8.63081414249491	7.05356175104334	5.48882083733526
ENST00000005226.11	42.4660107310277	42.1273907633816	54.6932104476976	37.400194617478	57.3101892272271	60.3770292106879
ENST00000005257.6	709.536262630922	856.137296159045	928.527262428154	830.476116377844	963.692874236297	956.42703090567
ENST00000005259.8	62.8143075396452	62.5116121005017	124.474203087864	49.8669261566373	59.9552748838684	119.381853212042
ENST00000005260.8	1844.61734112902	1689.17247480269	1711.8346212538	1727.12180784815	1703.43516287697	1637.04081473524
ENST00000005284.3	7.07766845517129	8.15368853484805	8.80120627893985	11.5077521899932	6.17186653216292	4.11661562800145
ENST00000005286.8	2106.49107397036	2265.36646459862	1483.00325800136	2103.04171272126	1954.71830025789	1733.09517938861
ENST00000005340.9	1644.67320727043	1835.93886842995	1376.13146747138	1596.70061636156	1728.12262900562	1322.8058217978
ENST00000005374.10	15.040045467239	12.2305328022721	11.3158366443512	4.79489674583051	22.0423804720104	12.3498468840043
ENST00000005386.7	133.590992091358	118.228483755297	213.114923468615	140.010984978251	157.823444179595	197.59755014407
ENST00000005558.8	67.2378503241273	125.023224201003	79.8395141018115	56.5797816008	104.92173104677	60.3770292106879
ENST00000006015.3	199.944133858589	199.765369103777	220.658814564849	192.754849182386	112.856988016693	209.947397028074
ENST00000006275.8	86.7014385758483	123.664276111862	88.6407203807513	113.1595632016	137.544454145345	83.7045177693628
ENST00000006658.10	112.357986725844	108.715847131307	103.72850257322	77.6773272824542	84.6427410125201	45.2827719080159
ENST00000006777.10	1166.93058654637	1376.61441430018	873.205394389104	995.420564434414	1096.82885228724	970.149082999008
ENST00000007264.6	1012.10658908949	992.032105073179	765.704946267767	1013.64117206857	1103.0007188194	712.174503644251
ENST00000007390.2	945.753447322264	1030.08265156914	791.479907513234	946.512617626942	942.532188983167	727.268760946923
ENST00000007414.7	250.372521601684	350.608606998466	256.492297271961	340.437668953966	295.36789832494	278.557657494765
ENST00000007516.7	1479.2327071308	1720.42828085294	1526.38063180471	1515.18737168244	1588.81478442251	1000.33759760435
ENST00000007699.9	20.3482968086175	16.3073770696961	13.2018094184098	5.75387609499661	14.1071235020867	4.11661562800145
ENST00000007708.7	303.455035015469	366.915984068162	292.325779979074	137.134046930753	183.392605527127	367.750996101463
ENST00000007722.11	28.3106738206852	55.716871654795	77.953541327753	70.9644718382915	15.8705139398475	65.8658500480232
ENST00000007969.12	34.50363371896	35.3326503176749	20.1170429232911	12.4667315391593	22.9240756908909	4.11661562800145
ENST00000008440.9	17.6941711379282	57.0758197439363	33.3188523417009	8.63081414249491	40.5579800684992	19.2108729306734
ENST00000008527.9	670.60908612748	781.395151256271	924.755316880037	644.43412263962	805.869430056702	820.578715181622
ENST00000008876.7	227.370099122378	259.559085025996	122.588230313805	193.713828531553	190.44616727817	174.270061585395
ENST00000009041.11	524.632174239572	591.142418776483	611.68383638632	600.32107257798	688.603965945606	574.953982710869
ENST00000009180.9	3222.99327277363	3689.54406201874	2449.87863350204	2959.41027152659	2908.7125270865	2007.53622125537
ENST00000009589.7	17618.0862020351	18769.7910072202	15550.474179704	18469.9422649391	19066.659108289	14034.9148810663
ENST00000010132.6	99.0873583723981	99.2032105073179	84.8687748326343	100.692831662441	99.6315597334872	78.2156969320275
ENST00000011619.5	1343.87229792565	1500.27869041204	1606.84880349788	1437.51004439999	1598.5134318302	1560.19732301255
ENST00000011684.11	375.116428124078	331.583333750487	278.495312969311	321.258081970644	342.097744925602	321.096018984113
ENST00000011691.5	320.264497596501	309.840164324226	318.729398815893	381.673780968108	317.41027879695	307.373966890775
ENST00000011700.10	223.831264894792	131.81796464671	232.603308800553	322.21706131981	399.407934152829	256.602374145424
ENST00000011898.9	537.018094036122	721.601435334052	552.590022799152	501.546199613871	414.396752873796	389.706279450804
ENST00000012049.9	498.975626089576	547.65607992396	377.194554811708	541.823332278847	508.738141294001	400.683921125474
ENST00000012443.8	1934.85761393245	2047.934770336	1683.54502964292	1803.84015578144	1979.40576638654	1506.68131984853
ENST00000013034.3	7.07766845517129	12.2305328022721	2.51463036541139	9.58979349166102	10.580342626565	6.86102604666908
ENST00000013070.10	671.493794684376	792.266735969402	703.467844723835	663.613709622942	778.536878271409	736.874197412259
ENST00000013125.8	439.700152777516	610.167692024462	848.05909073499	470.858860440556	613.659872340771	849.395024577632
ENST00000013222.5	12.3859197965498	9.51263662398939	15.0877821924683	12.4667315391593	6.17186653216292	20.5830781400072
ENST00000013807.9	659.992583444723	803.138320682532	619.856385073907	705.808800986251	722.990079481943	562.604135826865
ENST00000014914.5	8417.11721031246	9789.86203417422	8644.67053869299	8486.00826077083	10139.4950171248	9281.59603593393
ENST00000014930.8	893.555642465375	1015.13422258858	788.965277147822	963.774245911932	945.177274639808	816.462099553621
ENST00000014935.7	24.7718395930995	39.4094945850989	47.1493193514635	100.692831662441	58.1918844461076	48.0271823266836
ENST00000016171.5	929.828693298128	1061.33845761939	1032.25576500137	981.994853546088	1034.22849174673	939.960568393664
ENST00000017003.6	989.988875167084	1068.13319806509	839.886542047403	898.563650168637	939.887103326525	776.66814848294
ENST00000019019.6	122.974489408601	101.921106685601	81.72548687587	146.723840422414	117.265464111096	115.265237584041
ENST00000019317.8	208.791219427553	190.252732479788	201.799086824264	139.052005629085	209.843462093539	138.592726142715
ENST00000020926.7	105.280318270673	131.81796464671	113.158366443512	115.077521899932	128.727501956541	126.242879258711
ENST00000022615.8	2176.38304996517	2292.54542638144	2249.33686186048	2174.00618455955	2546.33579212665	1904.62083055534
ENST00000023939.8	684.764423037822	633.269809539865	495.382181986043	602.239031276312	678.905318537922	665.519526526901
ENST00000025008.9	291.953823775816	576.193989795928	956.18819644768	420.032954934753	500.802884324077	588.676034804207
ENST00000025301.3	829.856626368834	1403.79337608301	1911.11907771265	909.112423009464	1341.05842791712	1658.99609808458
ENST00000029410.9	422.005981639588	429.427596168664	339.475099330537	388.386636412271	380.01063933746	336.190276286785
ENST00000031146.8	2419.67790311168	2784.48463465061	2265.68195923566	2262.23228468283	2490.78899333718	1951.27580767269
ENST00000033079.7	518.439214341297	553.091872280526	704.096502315188	541.823332278847	588.972406212119	747.85183908693
ENST00000034275.12	225.600682008585	184.816940123222	311.185507719659	220.565250308203	330.635707080157	355.401149217458
ENST00000035307.6	1209.39659727739	1070.85109424338	746.216560935829	1052.00034603521	914.317941978993	747.85183908693
ENST00000037243.6	1335.90992091358	1401.07547990472	1227.76827591211	1346.40700622921	1513.87069081768	1206.16837900442
ENST00000037869.7	1832.23142133247	1982.70526205722	1962.66900020359	1976.45643863134	2239.50585595626	1750.93384710995
ENST00000038176.7	871.437928542965	926.802596794395	867.547476066928	867.876310995322	990.143730802709	930.355131928327
ENST00000039989.8	995.297126508463	1024.64685921257	999.565570251026	996.37954378358	1012.18611127472	1040.13154867503
ENST00000040584.5	63.6990160965416	35.3326503176749	54.0645528563448	45.0720294108068	31.741027879695	32.9329250240116
ENST00000040663.7	146.861620444804	157.637978340396	110.643736078101	169.7393448024	150.769882428551	118.009648002708
ENST00000040738.9	735.192810780918	1054.54371717368	1417.62286850067	734.578181461234	946.058969858688	1214.40161026043
ENST00000040877.1	275.144361194784	254.123292669431	347.018990426771	292.488701495661	256.573308694202	483.016233685503
ENST00000042381.8	932.482818968818	960.776299022928	918.468740966509	1060.63116017771	935.478627232123	959.171441324337
ENST00000043402.7	436.161318549931	489.221312090883	330.045235460244	269.473197115675	470.825246882143	325.212634612114
ENST00000044462.11	76.9696444499878	116.869535666155	128.874806227334	127.544253439092	154.296663304073	105.659801118704
ENST00000046640.7	276.02906975168	288.096994897964	220.030156973496	263.719321020678	268.035346539647	242.880322052085
ENST00000052569.10	793.583575536081	905.059427368133	1292.52000782145	745.126954302061	995.433902115992	1233.6124831911
ENST00000052754.9	15.040045467239	8.15368853484805	16.345097375174	7.67183479332881	11.4620378454454	15.094257302672
ENST00000053468.3	1049.26434847914	1229.84802067291	1290.63403504739	1057.75422213021	1284.62993390877	1234.98468840043
ENST00000053867.7	4765.92499600097	5270.00068969012	3522.36848435	4463.08989101904	4501.05409238453	3722.79273292264
ENST00000054650.8	314.071537698226	270.430669739127	250.205721358433	272.350135163173	263.626870445245	185.247703260065
ENST00000054666.10	1746.41469131352	2141.70218848675	1898.5459258856	1877.68156566723	2128.41225837733	1995.18637437137
ENST00000054950.3	5329.48434674398	6283.77596418956	5914.41061944758	5266.71458562023	5599.64633510953	5862.06065427406
ENST00000055077.7	1192.58713469636	1247.51434583175	961.846114769855	1030.90280035356	1254.65229646683	1081.29770495505
ENST00000055335.10	54.8519305275775	63.870560189643	32.690194750348	39.3181533158102	44.9664561629013	30.188514605344
ENST00000056217.9	1176.66238067223	948.545766220656	941.729071846564	1198.72418645763	972.509826425101	878.211333973642
ENST00000056233.3	952.831115777435	1043.67213246055	885.149888624808	726.906346667905	884.340304537059	905.655438160319
ENST00000060969.5	95.5485241448124	57.0758197439363	174.766810396091	73.8414098857898	147.24310155303	115.265237584041
ENST00000061240.6	6.19295989827488	9.51263662398939	15.0877821924683	11.5077521899932	2.64508565664125	16.4664625120058
ENST00000064778.8	2148.95708470138	2387.67179262134	2021.1341561994	2092.49293988043	2124.88547750181	1921.08729306734
ENST00000064780.6	214.984179325828	254.123292669431	155.278425064153	203.303622023214	201.908205123616	181.131087632064
ENST00000066544.7	2202.92430667206	2840.2015063054	3352.00227709338	2389.77653812193	2958.0874593438	2825.37052601833
ENST00000072644.6	208.791219427553	179.381147766657	119.444942357041	167.821386104068	207.198376436898	153.686983445387
ENST00000072869.8	449.431946903377	493.298156358307	370.907978898179	441.130500616407	401.17132459059	334.818071077451
ENST00000074304.9	617.526572713695	691.704577372942	578.364984044619	558.125981214671	607.488005808608	669.636142154902
ENST00000075120.11	686.533840151615	736.549864314607	619.227727482554	385.509698364773	489.340846478632	426.755820102817
ENST00000075430.11	265.412567068923	220.149590440897	113.787024034865	163.985468707403	253.92822303756	240.135911633418
ENST00000075503.7	163.671083025836	198.406421014636	189.85459258856	199.467704626549	166.640396368399	212.691807446742
ENST00000078429.8	2678.89751028233	2764.10041331349	2209.73143360526	2419.50489794607	2493.43407899382	1728.97856376061
ENST00000078445.6	8.84708556896411	8.15368853484805	9.4298638702927	7.67183479332881	12.3437330643258	2.74441041866763
ENST00000078527.8	337.958668734429	294.891735343671	248.319748584374	241.662795989858	238.057709097713	234.647090796083
ENST00000080059.11	394.580016375799	531.348702854264	387.253076273353	437.294583219742	428.503876375883	429.500230521484
ENST00000081029.7	1263.36381924808	1478.53552098578	1682.28771446022	1406.82270522667	1532.38629041417	1483.35383128986
ENST00000083182.7	1057.22672549121	1288.28278850599	1523.8660014393	1029.94382100439	1345.46690401152	1510.79793547653
ENST00000084795.9	8647.14143510552	9224.53962909142	6862.42626720767	8875.35387653227	8315.26760926122	7888.80774846011
ENST00000084798.8	421.121273082692	455.247609862349	332.559865825656	406.607244046427	371.193687148656	314.234992937444
ENST00000085068.7	318.495080482708	409.043374831544	296.726383118544	301.119515638156	352.678087552167	196.225344934736
ENST00000085079.11	2248.92915163068	2428.44023529558	1880.94351332772	2110.71354751459	2081.68241177667	1632.92419910724
ENST00000085219.9	70.7766845517129	29.8968579611095	35.8334827071122	51.7848848549695	50.2566274761838	49.3993875360174
ENST00000155840.10	306.993869243055	392.735997761847	273.466052238488	255.088506878183	318.291974015831	301.88514605344
ENST00000155926.8	411.389478956831	338.378074196194	336.960468965126	319.340123272312	331.517402299037	352.656738798791
ENST00000156109.6	654.684332103344	718.883539155769	586.537532732206	599.362093228813	657.744633284792	515.949158709515
ENST00000156471.9	544.095762491293	712.088798710063	760.047027945591	591.690258435485	698.302613353291	789.017995366944
ENST00000156476.6	1.76941711379282	9.51263662398939	8.80120627893985	4.79489674583051	4.40847609440209	2.74441041866763
ENST00000156825.5	393.695307818903	377.787568781293	286.667861656898	340.437668953966	318.291974015831	253.857963726756
ENST00000157600.7	38.9271765034421	28.5379098719682	25.1463036541139	33.5642772208136	31.741027879695	49.3993875360174
ENST00000157812.6	748.463439134364	777.318306988847	701.581871949777	687.588193352095	693.894137258889	476.155207638834
ENST00000158009.5	17.6941711379282	10.8715847131307	10.0585214616455	20.1385663324881	16.7522091587279	15.094257302672
ENST00000158166.5	29.1953823775816	20.3842213371201	11.9444942357041	16.3026489358237	4.40847609440209	9.60543646533671
ENST00000158526.9	54.8519305275775	24.4610656045441	31.4328795676423	64.2516163941288	41.4396752873796	31.5607198146778
ENST00000158762.7	14.1553369103426	16.3073770696961	10.0585214616455	16.3026489358237	9.69864740768459	8.2332312560029
ENST00000158771.8	475.088495053373	585.706626419918	546.932104476976	561.961898611336	556.349683113544	543.393262896191
ENST00000159087.6	623.71953261197	698.499317818649	490.981578846573	607.992907371308	649.809376314868	536.532236849522
ENST00000159111.8	70.7766845517129	229.662227064887	114.415681626218	91.1030381707797	204.553290780257	116.637442793374
ENST00000160298.8	316.725663368915	337.019126107053	191.111907771265	295.365639543159	239.821099535474	171.525651166727
ENST00000160373.7	139.783951989633	192.97062865807	157.164397838212	170.698324151566	193.091252934811	139.964931352049
ENST00000160740.7	391.92589070511	255.482240758572	307.413562171542	357.699297238956	298.894679200462	266.20781061076
ENST00000160827.8	2771.79190875646	2841.56045439454	2560.52236958014	2473.20774149938	2588.65716263291	1969.11447539403
ENST00000161863.8	580.368813324046	737.908812403748	963.103429952561	526.47966269219	699.184308572171	1011.31523927902
ENST00000162044.13	980.257081041224	918.648908259546	770.105549407237	821.845302235349	820.858248777669	758.8294807616
ENST00000162330.9	144.207494774115	244.610656045441	128.874806227334	218.647291609871	123.437330643258	94.6821594440333
ENST00000162391.7	1304.06041286531	1206.74590315751	1039.17099850626	1147.89828095182	1100.35563316276	1057.97021639637
ENST00000162749.6	2115.33815953932	1981.34631396808	1631.36644956064	2051.25682786629	1892.99963493626	1638.41301994458
ENST00000163416.6	588.331190336114	750.13934520602	866.918818475575	711.562677081247	736.215507765149	776.66814848294
ENST00000163678.11	153.939288899976	144.048497448982	135.790039732215	145.764861073247	150.769882428551	159.175804282723
ENST00000164024.4	504.283877430954	496.016052536589	405.484146422586	557.167001865505	424.095400281481	546.137673314859
ENST00000164133.6	293.723240889609	326.147541393922	265.293503550901	280.021969956502	267.153651320767	249.741348098755
ENST00000164139.3	45.120136401717	25.8200136936855	11.9444942357041	13.4257108883254	22.0423804720104	24.6996937680087
ENST00000164227.9	307.878577799951	256.841188847713	211.228950694556	293.447680844827	293.604507887179	244.252527261419
ENST00000164305.9	153.054580343079	165.791666875244	265.293503550901	251.252589481519	159.586834617356	187.992113678733
ENST00000165086.8	4.42354278448206	5.43579235656536	11.3158366443512	2.8769380474983	4.40847609440209	1.37220520933382
ENST00000165698.9	235.332476134445	320.711749037356	322.50134436401	222.483209006536	302.421460075983	271.696631448096
ENST00000166139.8	494.552083305094	475.631831199469	371.536636489532	363.453173333953	388.827591526264	310.118377309442
ENST00000166244.7	19.463588251721	20.3842213371201	10.6871790529984	8.63081414249491	14.1071235020867	9.60543646533671
ENST00000166345.7	925.405150513646	1061.33845761939	1053.63012310737	953.225473071105	1194.69702158297	964.660262161673
ENST00000166534.8	73.4308102224021	77.4600410810564	68.5236774574603	115.077521899932	81.1159601369984	42.5383614893483
ENST00000167106.8	1153.65995819292	1157.82377194842	1005.2234885732	1199.68316580679	1224.6746590249	933.099542346995
ENST00000167218.9	155.708706013768	202.48326528206	161.565000977682	153.436695866576	133.135978050943	91.9377490253657
ENST00000167462.9	1207.6271801636	1323.61543882367	1034.77039536679	1440.38698244748	1162.07429848439	1104.62519351372
ENST00000167588.3	5.30825134137847	4.07684426742402	7.54389109623416	5.75387609499661	7.93525696992376	2.74441041866763
ENST00000168216.10	1473.92445578942	1599.48190091936	1389.33327688979	1570.80817393407	1528.85950953864	1049.73698514037
ENST00000169298.7	542.3263453775	714.806694888345	538.759555789389	700.054924891254	670.970061567998	562.604135826865
ENST00000169551.10	204.367676643071	218.790642351756	282.267258517428	194.672807880719	245.111270848756	196.225344934736
ENST00000170168.8	1461.53853599287	1280.12909997114	1125.2970885216	1308.04783226256	1282.86654347101	1144.4191445844
ENST00000170447.11	1045.72551425156	1296.43647704084	1234.05485182564	1174.74970272847	1283.74823868989	1214.40161026043
ENST00000170564.6	339.728085848222	339.737022285335	309.928192536953	346.191545048963	335.044183174559	230.530475168081
ENST00000170630.6	76.0849358930914	105.997950953025	8.172548687587	63.2926370449627	62.6003605405097	126.242879258711
ENST00000171111.9	374.231719567182	475.631831199469	312.442822902365	473.735798488054	412.633362436035	477.527412848168
ENST00000172229.7	400.772976274074	457.965506040632	296.726383118544	276.186052559837	341.216049706722	281.302067913432
ENST00000173229.6	708.651554074026	774.600410810564	550.704050025093	601.280051927146	638.347338469422	500.854901406843
ENST00000173527.5	757.310524703328	902.34153118985	824.798759854935	784.445107617871	933.715236794362	767.062712017603
ENST00000174618.4	1015.64542331708	1114.3374330959	925.38397447139	1010.76423402107	1032.46510130897	1063.45903723371
ENST00000174653.3	87.5861471327447	16.3073770696961	67.8950198661074	7.67183479332881	30.8593326608146	31.5607198146778
ENST00000175091.4	2977.92900251332	3222.06591935412	2749.119646986	2790.62990607336	3073.58953301714	2410.96455279951
ENST00000175506.8	1927.77994547728	2076.47268020797	1616.27866736817	2094.41089857877	1868.31216880761	1575.29158031522
ENST00000175756.9	550.288722389568	534.066599032547	481.55171497628	669.367585717939	633.93886237502	539.27664726819
ENST00000176763.9	686.533840151615	812.650957306522	548.189419659682	751.839809746224	709.764651198736	576.326187920203
ENST00000177648.13	221.177139224103	266.353825471703	194.25519572803	229.196064450698	199.263119466974	203.086370981405
ENST00000177742.7	188.442922618936	183.457992034081	133.904066958156	153.436695866576	187.801081621529	101.543185490702
ENST00000178638.7	37.1577593896493	27.1789617828268	49.6639497168749	40.2771326649763	63.4820557593901	52.143797954685
ENST00000178640.9	260.104315727545	347.890710820183	256.492297271961	312.627267828149	311.238412264787	285.418683541434
ENST00000179259.5	237.101893248238	281.302254452258	282.267258517428	226.3191264032	227.477366471148	240.135911633418
ENST00000180173.9	9.73179412586052	2.71789617828268	22.6316732887025	5.75387609499661	13.2254282832063	20.5830781400072
ENST00000181839.9	278.68319542237	400.889686296696	452.633465774049	252.211568830685	306.829936170385	529.671210802853
ENST00000182527.3	2132.14762212035	2004.44843148348	1723.15045789815	1845.07626779558	2020.84544167392	1723.48974292327
ENST00000183605.9	2.65412567068923	4.07684426742402	11.9444942357041	14.3846902374915	3.52678087552167	13.7220520933382
ENST00000184266.2	1266.90265347566	1523.38080792744	1163.64520159412	1314.76068770673	1484.77474859462	1020.92067574436
ENST00000184956.10	1048.37963992225	1280.12909997114	1028.48381945326	1038.57463514689	1122.39801363477	1060.71462681504
ENST00000185150.8	643.183120863691	763.728826097434	783.936016417	636.762287846292	661.271414160313	705.313477597581
ENST00000186436.9	1690.67805222904	1959.60314454181	1991.58724940582	1786.57852749645	2031.42578430048	2039.09694107005
ENST00000187762.6	444.123695561998	496.016052536589	336.331811373773	387.427657063105	446.137780753491	381.473048194801
ENST00000188312.6	24.7718395930995	16.3073770696961	76.6962261450473	73.8414098857898	4.40847609440209	90.5655438160319
ENST00000188376.9	419.351855968899	263.63592929342	243.290487853552	420.032954934753	339.452659268961	263.463400192093
ENST00000189444.10	2060.48622901174	1867.1946744802	1534.5531804923	1651.36243926403	1738.70297163218	1517.6589615232
ENST00000190611.8	24.7718395930995	24.4610656045441	20.1170429232911	32.6052978716475	27.3325517852929	26.0718989773425
ENST00000191018.9	48.6589706293026	32.6147541393922	40.862743437935	25.8924424274847	42.3213705062601	30.188514605344
ENST00000192788.5	2263.08448854102	2246.34119135064	2393.29945028029	2146.19578343374	2358.53471050512	2340.98208712349
ENST00000193322.7	195.520591074107	233.739071332311	299.241013483955	178.370158944895	195.736338591453	225.041654330746
ENST00000193391.7	30.9647994913744	31.2558060502508	50.9212648995806	43.1540707124746	38.7945896307384	52.143797954685
ENST00000193403.10	6115.99025382489	6596.33402469207	5214.08606268051	5451.79760000929	5634.91414386475	4470.64457200957
ENST00000194118.8	529.055717024054	470.196038842904	365.250060576004	470.858860440556	496.394408229675	399.31171591614
ENST00000194214.9	234.447767577549	305.763320056802	418.057298249643	290.570742797329	316.52858357807	240.135911633418
ENST00000194530.7	308.763286356848	304.40437196766	314.957453267776	351.945421143959	315.64688835919	285.418683541434
ENST00000194672.11	48.6589706293026	44.8452869416642	47.1493193514635	41.2361120141424	44.0847609440209	118.009648002708
ENST00000196061.4	4380.19206519413	4696.52459607247	3272.79142058292	4290.47360816914	4119.28006260931	3191.74931691046
ENST00000196169.7	27.4259652637888	59.793715922219	9.4298638702927	44.1130500616407	31.741027879695	24.6996937680087
ENST00000196371.9	577.714687653357	712.088798710063	912.18216505298	592.649237784651	902.855904133548	848.022819368298
ENST00000196482.3	253.91135582927	232.380123243169	148.363191559272	152.47771651741	186.919386402649	155.059188654721
ENST00000196489.3	158.362831684458	138.612705092417	145.84856119386	165.903427405736	173.693958119442	157.803599073389
ENST00000196551.7	20808.3452582036	22415.8487303864	16410.4777646747	21827.3289663696	22246.0520675718	16919.290231086
ENST00000197268.12	727.23043376885	823.522542019653	670.777649973487	686.629214002929	845.545714906321	706.685682806915
ENST00000198536.6	13.2706283534462	13.5894808914134	10.0585214616455	12.4667315391593	16.7522091587279	9.60543646533671
ENST00000198767.10	870.553219986069	973.0068318252	1116.49588224266	866.917331646156	1020.12136824464	996.220981976351
ENST00000198939.6	170.748751481007	88.3316257941871	112.52970885216	196.590766579051	91.6963027635634	234.647090796083
ENST00000199320.8	758.195233260225	879.239413674448	890.807806946983	848.696724012	946.940665077569	939.960568393664
ENST00000199389.10	5344.52439221122	6195.44433839537	5171.33734646851	5399.05373580515	6051.95598239519	5171.84143397915
ENST00000199448.8	352.998714201668	350.608606998466	328.159262686186	345.232565699797	366.785211054254	266.20781061076
ENST00000199706.12	682.99500592403	762.369878008292	578.993641635972	654.982895480447	723.871774700823	562.604135826865
ENST00000199814.8	1603.97661365319	1876.70731110419	1445.28380252019	1586.15184352073	1665.52226846511	1326.9224374258
ENST00000199940.10	117.666238067223	99.2032105073179	94.298638702927	80.5542653299525	74.9440936048355	72.7268760946923
ENST00000200135.7	598.94769301887	671.320356035822	711.011735820069	518.807827898861	753.849412142757	680.613783829573
ENST00000200181.7	816.585998015388	1178.20799328554	787.707961965117	1039.53361449605	846.427410125201	964.660262161673
ENST00000200453.5	1920.70227702211	1884.86099963904	1666.5712746764	1807.6760731781	1703.43516287697	1867.57128990332
ENST00000200457.8	2355.97888701514	2292.54542638144	1997.87382531935	2319.7710456328	2358.53471050512	1889.52657325266
ENST00000200557.10	186.673505505143	267.712773560844	211.228950694556	343.314607001464	306.829936170385	289.535299169435
ENST00000200639.8	589.21589889301	631.910861450723	560.762571486739	581.141485594658	588.972406212119	526.926800384185
ENST00000200652.3	39.8118850603385	46.2042350308056	29.5469067935838	30.6873391733153	26.4508565664125	23.3274885586749
ENST00000201031.2	245.948978817202	332.942281839628	291.697122387721	237.826878593193	265.390260883006	237.39150121475
ENST00000201586.6	56.6213476413703	32.6147541393922	32.0615371589952	31.6463185224814	39.6762848496188	23.3274885586749
ENST00000201647.10	219.40772211031	267.712773560844	192.997880545324	299.201556939824	149.006491990791	194.853139725402
ENST00000202017.5	721.922182427472	714.806694888345	592.195451054381	667.449627019607	725.635165138584	537.904442058856
ENST00000202028.9	498.09091753268	437.581284703512	401.083543283116	364.412152683119	416.160143311557	385.589663822802
ENST00000202556.13	303.455035015469	271.789617828268	293.583095161779	278.104011258169	274.20721307181	292.279709588103
ENST00000202677.11	161.016957355147	135.894808914134	162.822316160387	163.985468707403	130.490892394302	145.453752189385
ENST00000202773.13	17283.6663675283	19428.8808304537	20016.4577086746	19432.7575315019	20604.3355700165	19763.871630035
ENST00000202816.5	181.365254163764	414.479167188109	702.839187132482	223.442188355702	322.700450110233	485.760644104171
ENST00000202831.7	37.1577593896493	52.9989754765123	7.54389109623416	45.0720294108068	16.7522091587279	102.915390700036
ENST00000202834.11	1176.66238067223	1486.68920952063	1305.72181723986	1208.31397994929	1416.88421674083	1250.07894570311
ENST00000202917.9	125.62861507929	92.4084700616112	28.9182492022309	76.7183479332881	37.912894411858	54.8882083733526
ENST00000202967.4	28.3106738206852	47.5631831199469	31.4328795676423	30.6873391733153	38.7945896307384	30.188514605344
ENST00000203001.6	308.763286356848	385.941257316141	374.051266854944	292.488701495661	383.537420212982	422.639204474815
ENST00000203166.9	560.905225072325	710.729850620921	671.40630756484	547.577208373844	657.744633284792	542.021057686857
ENST00000203407.5	4154.59138318555	4309.22439066719	3409.21011790649	3916.47166199436	4210.09467015399	2991.40735634772
ENST00000203556.8	474.203786496476	474.272883110328	384.738445907942	444.007438663905	441.729304659089	378.728637776133
ENST00000203630.9	4013.03801408212	4640.80772441768	3754.97179315055	4182.10894171337	4187.1705944631	3016.10705011573
ENST00000203664.9	359.191674099943	366.915984068162	238.261227122729	295.365639543159	308.593326608146	264.835605401427
ENST00000204005.13	698.919759948165	1205.38695506837	587.166190323559	603.198010625478	558.113073551304	1418.86018645117
ENST00000204517.10	762.618776044707	968.929987557776	704.096502315188	834.312033774508	930.188455918841	740.990813040261
ENST00000204549.8	1035.1090115688	1117.05532927418	1007.73811893861	1105.70318958852	1220.2661829305	1023.66508616303
ENST00000204566.6	1226.20605985843	1396.9986356373	1041.68562887167	891.850794724475	1018.35797780688	810.973278716285
ENST00000204604.5	172.5181685948	153.561134072972	174.138152804738	153.436695866576	96.1047788579655	164.664625120058
ENST00000204679.8	657.338457774034	655.012978966126	579.622299227324	607.033928022142	642.755814563825	550.25428894286
ENST00000204726.7	181.365254163764	554.450820369667	171.623522439327	494.833344169708	230.122452127789	120.754058421376
ENST00000204961.4	574.175853425771	546.297131834819	437.545683581581	483.325591979715	554.586292675783	378.728637776133
ENST00000205061.9	4864.12764581647	5354.25547121688	4134.05232073632	4717.21941854805	4952.48204445131	4345.7738979602
ENST00000205135.8	278.68319542237	206.560109549484	207.457005146439	214.811374213207	173.693958119442	141.337136561383
ENST00000205194.4	724.576308098161	709.37090253178	558.87659871268	623.336576957966	784.708744803572	561.231930617531
ENST00000205214.10	37.1577593896493	158.996926429537	160.936343386329	83.4312033774508	162.231920273997	233.274885586749
ENST00000205402.9	360.961091213736	549.015028013102	636.830140040433	422.909892982251	644.519205001585	697.080246341579
ENST00000205636.3	2491.33929622029	3101.11953942054	3232.55733473634	2537.45935789351	2771.16807294115	3039.4345386744
ENST00000206020.7	449.431946903377	529.989754765123	405.484146422586	478.530695233885	457.599818598937	386.961869032136
ENST00000206262.1	25.6565481499959	25.8200136936855	42.1200586206407	26.8514217766508	31.741027879695	24.6996937680087
ENST00000206380.7	711.305679744715	826.240438197935	595.338739011146	773.896334777044	807.632820494463	557.115314989529
ENST00000206423.7	101.741484043087	89.6905738833285	121.330915131099	69.0465131399593	99.6315597334872	135.848315724048
ENST00000206451.10	1519.92930074803	1691.89037098097	1176.21835342118	1329.14537794422	1409.83065498979	1110.11401435106
ENST00000206474.11	272.490235524095	292.173839165388	363.364087801945	258.924424274847	433.794047689165	370.49540652013
ENST00000206542.8	177.826419936179	201.124317192918	153.392452290095	172.616282849898	174.575653338323	115.265237584041
ENST00000206595.10	175.172294265489	341.095970374477	592.195451054381	159.190571961573	232.76753778443	392.450689869471
ENST00000206765.10	34.50363371896	48.9221312090883	32.0615371589952	42.1950913633085	30.8593326608146	34.3051302333454
ENST00000207549.8	745.809313463675	729.7551238689	659.461813329136	801.706735902861	668.324975911357	669.636142154902
ENST00000207636.9	81.3931872344698	82.8958334376218	45.2633465774049	60.4156989974644	46.7298466006621	82.332312560029
ENST00000207870.7	84.9320214620555	77.4600410810564	131.389436592745	89.1850794724475	111.093597578933	128.987289677379
ENST00000209718.7	332.650417393051	324.78859330478	306.156246988836	319.340123272312	350.033001895526	343.051302333454
ENST00000209728.8	138.899243432737	178.022199677516	210.600293103204	159.190571961573	176.339043776084	164.664625120058
ENST00000209873.8	1036.87842868259	1013.77527449944	854.974324239871	933.086906738617	1010.42272083696	934.471747556329
ENST00000209875.8	5918.70024563699	6661.56353297085	7866.39244059817	5908.27177021235	7482.06562741922	8056.21678399884
ENST00000209884.4	403.427101944764	399.530738207554	441.946286721051	382.632760317275	472.588637319904	472.038592010833
ENST00000210060.11	1069.61264528776	1136.08060252216	912.18216505298	952.266493721939	991.02542602159	764.318301598936
ENST00000210187.10	186.673505505143	142.689549359841	162.193658569034	191.79586983322	188.682776840409	148.198162608052
ENST00000210313.7	1308.48395564979	1456.79235155952	1401.90642871685	1402.02780848084	1677.86600152943	1403.76592914849
ENST00000210444.5	1040.41726291018	1148.31113532443	866.290160884222	1047.20544928938	1143.5586988879	850.767229786966
ENST00000210633.3	429.083650094759	391.377049672706	360.849457436534	396.0584712056	383.537420212982	378.728637776133
ENST00000211287.8	608.679487144731	678.115096481529	543.160158928859	623.336576957966	566.048330521228	485.760644104171
ENST00000211314.4	566.213476413703	676.756148392388	734.272066700125	737.455119508732	656.862938065911	554.370904570862
ENST00000211372.9	7297.9608858385	8273.27596669248	6546.84015634854	8071.72918193108	8842.52135015171	6749.87742471304
ENST00000211377.7	23.8871310362031	31.2558060502508	10.6871790529984	19.179586983322	36.1495039740971	26.0718989773425
ENST00000211402.10	1314.67691554807	1391.56284328073	1188.16284765688	1295.5811007234	1488.30152947015	1119.71945081639
ENST00000211936.10	175.172294265489	82.8958334376218	227.57404806973	151.518737168244	169.28548202504	275.813247076097
ENST00000211998.9	5028.6834373992	4634.01298397197	4130.2803751882	5100.81115821449	4958.65391098347	4662.75330131631
ENST00000212015.10	436.161318549931	610.167692024462	668.263019608076	462.228046298061	545.769340486979	572.209572292201
ENST00000212355.8	328.226874608569	409.043374831544	392.910994595529	494.833344169708	508.738141294001	477.527412848168
ENST00000214869.6	705.997428403336	797.702528325967	518.642512866098	683.75227595543	726.516860357464	408.917152381477
ENST00000214893.9	45.120136401717	202.48326528206	181.682043900973	121.790377344095	95.2230836390851	225.041654330746
ENST00000215057.6	211.445345098242	210.636953816908	139.561985280332	211.934436165708	183.392605527127	127.615084468045
ENST00000215061.8	34.50363371896	23.1021175154028	59.7224711785204	12.4667315391593	32.6227230985755	31.5607198146778
ENST00000215095.10	27.4259652637888	25.8200136936855	35.8334827071122	30.6873391733153	21.16068525313	31.5607198146778
ENST00000215115.4	695.380925720579	717.524591066628	622.371015439318	723.070429271241	693.894137258889	434.98905135882
ENST00000215368.3	94.663815587916	110.074795220449	78.5821989191058	75.759368584122	115.502073673335	86.4489281880304
ENST00000215375.6	1146.58228973775	1280.12909997114	836.743254090639	1154.61113639599	1155.02073673335	815.089894344287
ENST00000215376.7	12.3859197965498	14.9484289805547	10.6871790529984	7.67183479332881	19.3972948153692	4.11661562800145
ENST00000215539.3	4.42354278448206	8.15368853484805	1.88597277405854	4.79489674583051	1.76339043776084	8.2332312560029
ENST00000215555.6	167.209917253422	183.457992034081	139.561985280332	154.395675215742	161.350225055116	94.6821594440333
ENST00000215565.2	1175.77767211533	1324.97438691281	961.217457178502	1134.4725700635	1208.80414508505	751.968454714931
ENST00000215567.9	3188.48963905467	3340.29440310942	2419.07441152575	3059.14412383986	2922.81965058858	2454.8751194982
ENST00000215570.7	1254.51673367911	1464.94604009437	1221.48169999858	1273.52457569258	1437.16320677508	886.444565229645
ENST00000215574.8	1541.16230611355	1467.66393627265	1155.47265290653	1450.93575528831	1426.58286414852	1093.64755183905
ENST00000215582.7	1421.72665093253	1580.45662767138	1073.74716603066	1358.87373776837	1368.39097970241	1000.33759760435
ENST00000215587.11	1343.87229792565	1490.76605378805	1119.01051260807	1197.76520710846	1350.7570753248	908.399848578986
ENST00000215631.8	487.474414849923	602.014003489614	475.265139062752	417.156016887254	478.760503852067	385.589663822802
ENST00000215659.12	717.49863964299	948.545766220656	602.253972516027	809.37857069619	763.548059550442	676.497168201571
ENST00000215730.11	919.212190615371	1088.51741940221	893.322437312395	923.497113246956	1009.54102561808	1033.27052262836
ENST00000215739.12	231.79364190686	38.0505464959575	83.6114596499286	111.241604503268	100.513254952368	79.5879021413613
ENST00000215742.8	50.4283877430954	62.5116121005017	13.2018094184098	27.8104011258169	45.8481513817817	24.6996937680087
ENST00000215743.7	122.089780851705	146.766393627265	86.12609001534	121.790377344095	134.017673269823	98.7987750720348
ENST00000215754.7	4186.44089123382	4559.2708390692	3374.63395038208	3977.84634034099	4084.89394907298	2686.77779987561
ENST00000215770.5	60.160181868956	48.9221312090883	57.207840813109	47.9489674583051	50.2566274761838	54.8882083733526
ENST00000215790.11	345.921045746497	307.122268145943	179.167413535561	303.996453685654	263.626870445245	186.619908469399
ENST00000215793.12	4496.08888614756	4566.06557951491	3809.66500359825	4146.62670579422	4153.66617614565	3611.6441109666
ENST00000215794.7	355.652839872357	326.147541393922	206.828347555086	247.416672084854	208.080071655779	200.341960562737
ENST00000215798.10	56.6213476413703	21.7431694262615	52.8072376736391	23.9744837291525	34.3861135363363	71.3546708853584
ENST00000215829.7	1346.52642359634	1411.94706461785	1428.31004755367	1319.55558445256	1627.60937405325	1300.85053844846
ENST00000215832.10	3284.03816319948	3661.00615214677	3619.81041100969	3098.46227715567	3651.09990138381	3682.99878185196
ENST00000215855.6	12.3859197965498	5.43579235656536	8.80120627893985	16.3026489358237	15.8705139398475	13.7220520933382
ENST00000215862.8	345.921045746497	345.172814641901	343.875702470007	319.340123272312	340.334354487841	329.329250240116
ENST00000215882.9	1935.74232248935	2287.10963402488	1474.83070931378	1827.81463951059	1967.06203332221	1650.76286682858
ENST00000215886.5	18.5788796948246	28.5379098719682	23.2603308800553	17.2616282849898	24.6874661286517	19.2108729306734
ENST00000215904.6	771.465861613671	814.009905395663	701.581871949777	763.347561936217	838.492153155277	739.618607830927
ENST00000215906.5	242.410144589617	255.482240758572	196.141168502088	204.26260137238	218.660414282344	182.503292841398
ENST00000215909.9	6964.42575988855	7618.26298772636	6095.4640057572	7186.59124265077	7068.55056976431	5483.33201649793
ENST00000215912.9	45.120136401717	44.8452869416642	43.3773738033464	36.4412152683119	54.6651035705859	63.1214396293555
ENST00000215917.11	664.416126229205	729.7551238689	676.435568295663	637.721267195458	792.644001773495	679.241578620239
ENST00000215919.3	171.633460037904	184.816940123222	164.079631343093	233.990961196529	272.443822634049	207.202986609406
ENST00000215941.8	684.764423037822	657.730875144409	545.674789294271	724.988387969573	659.508023722552	498.110490988175
ENST00000215956.10	442.354278448206	381.864413048717	387.253076273353	433.458665823078	526.372045671609	365.006585682795
ENST00000215957.10	1325.29341823082	1391.56284328073	1016.53932521755	1248.59111261426	1206.15905942841	956.42703090567
ENST00000215980.9	367.154051112011	399.530738207554	349.533620792183	375.919904873112	426.740485938122	285.418683541434
ENST00000216014.8	803.315369661942	886.034154120154	738.044012248242	718.27553252541	901.092513695787	780.784764110941
ENST00000216019.11	3424.70682374601	3137.81113782736	4618.11866607801	3622.06500180037	3621.12226394188	4863.09526187904
ENST00000216027.7	130.052157863772	118.228483755297	106.243132938631	93.0209968691119	159.586834617356	86.4489281880304
ENST00000216029.7	381.309388022353	452.529713684067	391.653679412823	447.843356060569	411.751667217155	358.145559636126
ENST00000216034.5	1874.6974320635	2042.49897797944	1633.2524223347	2032.07724088297	2077.27393568226	1402.39372393916
ENST00000216036.8	15.9247540241354	9.51263662398939	6.91523350488131	5.75387609499661	13.2254282832063	5.48882083733526
ENST00000216037.10	2630.23853965303	3050.83846012231	2356.83730998182	2558.55690357516	2437.88728020435	2040.46914627938
ENST00000216038.5	2515.2264272565	2833.4067658597	2355.57999479912	2441.56142297689	2931.63660277739	2014.39724730204
ENST00000216039.9	2441.7956170341	2478.72131459381	2112.28950694556	2462.65896865855	2459.04796545749	2231.20567037679
ENST00000216044.9	1373.95238886013	1394.28073945902	1109.58064873777	1382.84822149752	1417.76591195971	1226.75145714443
ENST00000216061.9	189.327631175832	55.716871654795	121.330915131099	124.667315391593	104.040035827889	116.637442793374
ENST00000216068.8	507.82271165854	568.04030126108	437.545683581581	491.95640612221	526.372045671609	419.894794056148
ENST00000216083.6	162.78637446894	104.639002863883	139.561985280332	164.944448056569	123.437330643258	119.381853212042
ENST00000216085.11	176.057002822386	178.022199677516	89.898035563457	178.370158944895	137.544454145345	134.476110514714
ENST00000216099.12	23.8871310362031	20.3842213371201	46.5206617601106	46.989988109139	26.4508565664125	34.3051302333454
ENST00000216101.6	16.8094625810318	23.1021175154028	16.345097375174	18.2206076341559	19.3972948153692	16.4664625120058
ENST00000216106.5	391.92589070511	483.785519734317	396.054282552293	451.679273457234	634.820557593901	584.559419176206
ENST00000216115.2	186.673505505143	255.482240758572	172.25218003068	208.098518769044	220.423804720104	171.525651166727
ENST00000216117.8	483.935580622337	451.170765594925	355.820196705711	507.300075708868	400.28962937171	300.512940844106
ENST00000216121.11	3557.41310728047	4400.27391263966	3092.36669186465	3440.81790480797	4088.4207299485	3409.92994519453
ENST00000216122.8	3302.6170428943	3673.23668494904	2954.69067935838	2974.75394111325	3743.67789936625	2660.70590089827
ENST00000216124.9	84.0473129051591	73.3831968136324	44.0060313946992	101.651811011607	33.5044183174559	80.9601073506952
ENST00000216127.4	180.480545606868	194.329576747212	125.102860679216	166.862406754902	178.984129432725	174.270061585395
ENST00000216129.6	2794.79433123576	3078.01742190514	2385.75555918405	3134.90349242399	3205.8438158492	2552.3016893609
ENST00000216133.9	1126.23399292913	1046.39002863883	966.875375500678	1055.83626343188	1102.11902360052	960.543646533671
ENST00000216139.9	7.9623770120677	5.43579235656536	6.28657591352846	7.67183479332881	7.93525696992376	10.9776416746705
ENST00000216144.3	9.73179412586052	8.15368853484805	7.54389109623416	9.58979349166102	7.05356175104334	10.9776416746705
ENST00000216146.8	31015.2278791175	35751.2063291304	28237.4130307958	34002.5307833825	38538.0163220442	26778.5846601494
ENST00000216160.10	920.096899172268	939.033129596667	766.962261450473	927.33303064362	1029.82001565233	780.784764110941
ENST00000216180.7	111.473278168948	144.048497448982	100.585214616455	137.134046930753	108.448511922291	126.242879258711
ENST00000216181.10	25471.6440616046	24792.6489382946	20660.2030822199	23412.5218305412	23544.7891249827	20234.5380168365
ENST00000216185.6	1067.84322817397	1069.49214615424	875.720024754515	1145.98032225349	1139.1502227935	827.439741228291
ENST00000216187.10	79.623770120677	61.1526640113603	47.1493193514635	126.585274089925	83.7610457936397	43.9105666986821
ENST00000216190.12	4279.33528970794	4578.29611231718	3922.19471245041	4322.11992669162	4923.38610222825	4455.5503147069
ENST00000216194.11	300.80090934478	376.428620692151	298.612355892602	396.0584712056	273.325517852929	194.853139725402
ENST00000216214.7	390.156473591317	316.634904769932	353.3055663403	442.089479965573	361.495039740971	323.840429402781
ENST00000216218.7	5681.59835238875	6911.60998137286	6636.738191912	5707.84508623664	6781.99962362817	6682.63936945568
ENST00000216225.8	896.209768136065	1005.62158596459	1036.65636814084	951.307514372773	1033.34679652785	746.479633877596
ENST00000216237.9	736.077519337814	816.727801573946	631.172221718258	799.788777204529	749.440936048355	633.958806712223
ENST00000216252.3	1206.74247160671	1199.9511627118	1102.66541523289	1274.48355504175	1314.6075713507	863.11707667097
ENST00000216254.8	2669.16571615647	2927.17418401045	2344.89281574612	2737.88604186922	2912.23930796202	2203.76156619011
ENST00000216259.7	591.870024563699	611.526640113603	558.247941121328	613.746783466305	576.628673147793	495.366080569508
ENST00000216264.12	2470.10629085478	2469.20867796982	2087.14320329145	2439.64346427856	2664.48295145662	2037.72473586072
ENST00000216268.5	1754.37706832558	1728.58196938779	1696.11818146998	1739.58853938731	1806.59350348598	1759.16707836595
ENST00000216271.9	155.708706013768	137.253757003275	109.386420895395	99.7338523132746	131.372587613182	97.4265698627009
ENST00000216277.12	3104.44232614951	3983.07684927327	5082.06796849641	2883.65090294247	3659.91685357261	4207.18117181748
ENST00000216281.12	20978.2093011277	33186.8712849207	40848.2843133339	23647.4717710869	33739.8309408969	34730.5138482389
ENST00000216288.11	314.071537698226	443.017077060077	415.542667884231	358.658276588122	309.475021827027	307.373966890775
ENST00000216294.4	164.555791582732	296.250683432812	385.995761090648	213.852394864041	206.316681218018	373.239816938798
ENST00000216297.6	5083.53536792678	6714.56250844736	7130.23440112398	5357.81762379101	7116.16211158385	6755.36624555038
ENST00000216361.9	7.9623770120677	35.3326503176749	18.8597277405854	26.8514217766508	42.3213705062601	37.049540652013
ENST00000216366.8	3.53883422758565	9.51263662398939	17.6024125578797	16.3026489358237	6.17186653216292	20.5830781400072
ENST00000216367.9	144.207494774115	180.740095855798	131.389436592745	79.5952859807864	186.919386402649	198.969755353403
ENST00000216373.9	287.530280991334	394.094945850989	470.235878331929	252.211568830685	350.914697114406	474.7830024295
ENST00000216378.2	1.76941711379282	16.3073770696961	9.4298638702927	6.71285544416271	10.580342626565	9.60543646533671
ENST00000216392.7	3255.72748937879	4099.94638493943	3187.92264575028	3183.81143923146	3903.26473398361	4126.22106446678
ENST00000216410.7	895.325059579168	922.72575252697	1081.91971471825	963.774245911932	1083.60342400403	1084.04211537371
ENST00000216416.8	667.954960456791	939.033129596667	1080.03374194419	716.357573827078	990.143730802709	1337.90007910047
ENST00000216420.11	129.167449306876	91.0495219724698	152.135137107389	124.667315391593	141.071235020867	150.94257302672
ENST00000216442.11	360.961091213736	535.425547121688	560.133913895386	433.458665823078	409.106581560514	520.065774337516
ENST00000216446.8	864.360260087794	930.879441061819	707.868447863305	860.204476201993	879.931828442657	681.985989038907
ENST00000216452.8	270.720818410302	260.918033115137	248.948406175727	283.857887353166	325.345535766874	296.396325216104
ENST00000216455.8	862.590842974001	1210.82274742493	1582.95981502647	939.79976218278	1060.67934831314	1112.85842476972
ENST00000216456.6	490.128540520612	474.272883110328	460.177356870284	439.212541918075	461.126599474458	419.894794056148
ENST00000216463.8	24.7718395930995	29.8968579611095	22.6316732887025	20.1385663324881	8.81695218880418	26.0718989773425
ENST00000216465.9	406.965936172349	457.965506040632	335.70315378242	389.345615761437	397.644543715068	345.795712752122
ENST00000216468.7	1588.93656818595	1700.04405951582	1927.46417508783	1540.12083476076	1851.55995964888	1814.05528673931
ENST00000216471.4	23.0024224793067	25.8200136936855	24.517646062761	25.8924424274847	29.9776374419342	31.5607198146778
ENST00000216479.7	2180.80659274965	2394.46653306704	2058.85361168057	2289.08370645948	2526.0568020924	1820.91631278597
ENST00000216484.6	2071.9874402514	2348.26229803624	2243.05028594696	1829.73259820892	2442.29575629876	2340.98208712349
ENST00000216487.11	618.411281270592	688.98668119466	518.013855274746	644.43412263962	662.153109379194	602.398086897545
ENST00000216489.7	296.377366560298	345.172814641901	310.556850128306	282.898908004	307.711631389266	230.530475168081
ENST00000216500.9	25.6565481499959	14.9484289805547	18.8597277405854	10.5487728408271	22.9240756908909	27.4441041866763
ENST00000216513.4	597.178275905078	687.627733105518	757.53239758018	568.674754055498	614.541567559651	830.184151646959
ENST00000216554.7	355.652839872357	379.146516870434	592.195451054381	451.679273457234	435.557438126926	524.182389965518
ENST00000216602.10	51.3130962999919	85.6137296159045	62.2371015439318	53.7028435533017	74.9440936048355	45.2827719080159
ENST00000216605.12	4371.34497962517	5226.5143508376	4377.97146618122	4337.46359627828	5341.30963597757	4358.1237448442
ENST00000216639.7	661.762000558516	827.599386287077	951.158935716857	708.685739033749	968.101350330699	834.30076727496
ENST00000216658.9	15.040045467239	6.7947404457067	16.9737549665269	13.4257108883254	39.6762848496188	34.3051302333454
ENST00000216714.7	4451.85345830274	4900.36680944368	3886.98988733465	4479.39253995486	5215.22721967767	3880.59633199603
ENST00000216727.8	2582.46427758062	3105.19638368796	2655.44966587442	2903.78946927496	3096.51360870803	2083.00750776873
ENST00000216743.6	28.3106738206852	42.1273907633816	42.7487162119936	23.0155043799864	50.2566274761838	97.4265698627009
ENST00000216756.10	440.584861334413	547.65607992396	423.086558980466	482.366612630549	519.318483920566	430.872435730818
ENST00000216774.10	1051.03376559294	1496.20184614462	1467.9154758089	1051.04136668605	1447.74354940165	1355.73874682181
ENST00000216780.8	1938.39644816004	2228.6748661918	1844.48137302925	1714.65507630899	1869.19386402649	1682.32358664326
ENST00000216797.9	1035.1090115688	905.059427368133	595.967396602498	890.891815375308	749.440936048355	554.370904570862
ENST00000216799.8	103.51090115688	81.5368853484805	96.8132690683384	90.1440588216136	88.1695218880418	63.1214396293555
ENST00000216802.9	53.9672219706811	44.8452869416642	33.3188523417009	56.5797816008	47.6115418195426	20.5830781400072
ENST00000216807.11	99.9720669292945	135.894808914134	196.141168502088	119.872418645763	145.479711115269	152.314778236054
ENST00000216832.8	2222.38789492379	2359.13388274937	3505.39472938347	2288.12472711032	2325.91198740654	3525.19518277857
ENST00000216840.10	189.327631175832	209.278005727766	167.85157689121	164.944448056569	176.339043776084	163.292419910724
ENST00000216862.7	556.481682287843	732.473020047183	719.184284507656	412.361120141424	481.405589508708	566.720751454866
ENST00000216877.10	202.598259529278	240.533811778017	182.310701492325	233.031981847363	262.745175226364	215.436217865409
ENST00000216879.8	296.377366560298	245.969604134583	179.167413535561	165.903427405736	270.680432196288	107.032006328038
ENST00000216923.4	371.577593896493	489.221312090883	309.928192536953	366.330111381451	351.796392333287	270.324426238762
ENST00000216951.7	1766.76298812213	2013.96106810747	1613.76403700276	1780.82465140145	1975.87898551102	1466.88736877785
ENST00000216962.8	6587.53991465068	6298.72439317012	5513.95573375582	6270.76596419714	5862.3915103359	5230.84625798051
ENST00000216968.4	950.176990106746	924.084700616112	789.593934739175	1075.97482976437	1081.84003356627	813.717689134953
ENST00000217026.4	2113.56874242553	2372.72336364078	1867.11304631795	1335.85823338838	1566.7724039505	1269.28981863378
ENST00000217074.8	375.116428124078	300.327527700236	377.823212403061	339.4786896048	237.176013878832	282.674273122766
ENST00000217075.6	11.5012112396533	4.07684426742402	11.3158366443512	12.4667315391593	7.93525696992376	16.4664625120058
ENST00000217086.8	28.3106738206852	14.9484289805547	26.4036188368196	22.0565250308203	20.2789900342496	26.0718989773425
ENST00000217109.8	384.848222249939	456.606557951491	421.82924379776	466.063963694725	503.447969980718	413.033768009479
ENST00000217121.9	27.4259652637888	77.4600410810564	82.3541444672229	19.179586983322	67.8905318537922	41.1661562800145
ENST00000217131.5	2331.20704742204	2659.4614104496	2108.51756139745	2167.29332911539	2390.27573838481	1851.10482739132
ENST00000217133.1	1.76941711379282	5.43579235656536	5.65791832217562	3.83591739666441	4.40847609440209	5.48882083733526
ENST00000217159.5	597.178275905078	635.987705718147	400.454885691763	699.095945542088	566.048330521228	429.500230521484
ENST00000217162.5	217.638304996517	186.175888212364	158.421713020917	175.493220897397	178.984129432725	186.619908469399
ENST00000217173.6	211.445345098242	296.250683432812	181.682043900973	230.155043799864	230.122452127789	262.091194982759
ENST00000217182.5	5687.79131228703	6552.84768583955	6532.38103174743	6613.12159184944	7498.81783657795	7732.37635459605
ENST00000217188.1	116.781529510326	123.664276111862	119.444942357041	124.667315391593	116.383768892215	123.498468840043
ENST00000217195.12	378.655262351664	455.247609862349	364.621402984651	455.515190853898	496.394408229675	559.859725408197
ENST00000217233.7	4987.98684378197	4726.42145403358	4136.56695110173	5116.15482780115	4552.1924150796	4729.99135657366
ENST00000217244.8	1153.65995819292	1739.45355410092	1570.38666319941	1317.63762575422	1829.51757917687	1414.74357082316
ENST00000217260.8	15.9247540241354	12.2305328022721	13.2018094184098	27.8104011258169	21.16068525313	27.4441041866763
ENST00000217289.8	825.433083584352	926.802596794395	802.167086566232	865.95835229699	1051.86239612434	762.946096389602
ENST00000217315.9	97.3179412586052	70.6653006353497	62.2371015439318	67.1285544416271	100.513254952368	100.170980281369
ENST00000217381.2	371.577593896493	456.606557951491	326.273289912127	374.00194617478	412.633362436035	295.02412000677
ENST00000217398.3	12.3859197965498	17.6663251588374	33.3188523417009	12.4667315391593	19.3972948153692	16.4664625120058
ENST00000217402.2	1736.68289718766	2075.11373211883	1562.84277210318	1657.11631535902	1870.95725446425	1538.24203966321
ENST00000217426.6	8292.37330379006	8788.31729247705	7178.64103565815	8869.60000043727	9073.52549749838	7183.49427086253
ENST00000217446.7	549.404013832671	555.809768458808	484.066345341692	500.587220264705	532.543912203772	443.222282614823
ENST00000217455.8	166.325208696525	126.382172290145	136.418697323568	144.805881724081	170.167177243921	122.12626363071
ENST00000217456.2	2898.30523239264	3144.60587827306	2439.8201120404	2642.94708630178	2889.31523227113	2306.67695689014
ENST00000217515.10	154.823997456872	120.946379933579	129.503463818686	144.805881724081	144.598015896388	198.969755353403
ENST00000217652.7	4338.61076302	4889.49522473054	4421.97749757592	4138.95487100089	4730.29484929344	3623.99395785061
ENST00000217740.3	284.876155320644	319.352800948215	320.615371589952	288.652784098997	345.624525801124	348.540123170789
ENST00000217800.9	81.3931872344698	107.356899042166	186.711304631795	88.2261001232814	105.80342626565	118.009648002708
ENST00000217890.10	19.463588251721	31.2558060502508	33.9475099330537	29.7283598241492	25.5691613475321	9.60543646533671
ENST00000217893.9	368.923468225804	504.169741071437	554.475995573211	462.228046298061	491.985932135273	498.110490988175
ENST00000217901.9	718.383348199886	803.138320682532	561.391229078092	724.029408620407	703.592784666573	601.025881688211
ENST00000217909.7	349.459879974082	380.505464959575	372.793951672238	384.550719015607	334.162487955678	307.373966890775
ENST00000217958.7	949.292281549849	1104.82479647191	1158.6159408633	1049.12340798772	1113.58106144597	994.848776767017
ENST00000217961.4	46.8895535155098	88.3316257941871	49.035292125522	67.1285544416271	61.7186653216292	79.5879021413613
ENST00000217964.11	298.146783674091	105.997950953025	468.349905557871	376.878884222278	431.148962032524	284.0464783321
ENST00000217971.7	1803.92074751178	2306.13490727286	2268.19658960107	1497.92574339745	1555.31036610506	1580.78040115256
ENST00000218056.9	548.519305275775	616.962432470169	420.571928615054	537.028435533017	530.780521766011	528.299005593519
ENST00000218089.13	104.395609713777	133.176912735851	194.883853319382	104.528749059105	224.832280814507	198.969755353403
ENST00000218104.5	321.149206153397	349.249658909325	284.781888882839	332.765834160637	263.626870445245	234.647090796083
ENST00000218147.11	498.09091753268	491.939208269165	407.998776787997	417.156016887254	458.481513817817	205.830781400072
ENST00000218176.3	122.089780851705	104.639002863883	98.0705842510441	118.913439296597	84.6427410125201	109.776416746705
ENST00000218200.12	297.262075117194	264.994877382561	512.984594543923	270.432176464841	406.461495903873	522.810184756184
ENST00000218230.5	8.84708556896411	10.8715847131307	6.91523350488131	7.67183479332881	3.52678087552167	1.37220520933382
ENST00000218340.3	201.713550972382	277.225410184834	369.022006124121	210.016477467376	306.829936170385	311.490582518776
ENST00000218348.7	1693.33217789973	1914.75785760015	1472.94473653972	1720.40895240399	1670.81243977839	1388.67167184582
ENST00000218364.4	951.946407220539	1176.8490451964	1437.11125383261	1220.78071148845	1266.99602953116	983.871135092346
ENST00000218388.8	1657.05912706698	1759.83777543804	1246.62800365269	1571.76715328324	1432.75473068068	1298.10612802979
ENST00000218432.9	1.76941711379282	5.43579235656536	5.65791832217562	1.9179586983322	2.64508565664125	10.9776416746705
ENST00000218439.8	360.076382656839	357.403347444173	270.322764281724	324.135020018142	298.012983981581	233.274885586749
ENST00000218516.3	532.59455125164	589.783470687342	420.571928615054	488.120488725546	486.695760821991	369.123201310797
ENST00000218652.11	139.783951989633	437.581284703512	377.823212403061	280.021969956502	298.894679200462	459.688745126828
ENST00000218789.9	36.2730508327529	23.1021175154028	35.8334827071122	19.179586983322	15.8705139398475	13.7220520933382
ENST00000218981.5	9.73179412586052	16.3073770696961	16.9737549665269	20.1385663324881	5.29017131328251	19.2108729306734
ENST00000219066.5	309.647994913744	262.276981204279	250.834378949786	280.980949305668	312.120107483668	212.691807446742
ENST00000219069.5	685.649131594719	710.729850620921	553.218680390505	723.070429271241	694.775832477769	587.303829594873
ENST00000219084.10	64.583724653438	59.793715922219	49.035292125522	69.0465131399593	108.448511922291	134.476110514714
ENST00000219091.8	255.680772943063	385.941257316141	248.319748584374	293.447680844827	298.012983981581	245.624732470753
ENST00000219097.6	578.599396210253	538.143443299971	533.730295058567	584.018423642156	609.251396246369	524.182389965518
ENST00000219139.7	658.22316633093	513.682377695427	499.15412753416	652.105957432949	546.651035705859	509.088132662846
ENST00000219150.9	102.626192599984	99.2032105073179	84.8687748326343	81.5132446791186	102.276645390128	67.238055257357
ENST00000219168.8	204.367676643071	236.456967510593	257.749612454667	173.575262199064	210.72515731242	252.485758517422
ENST00000219169.8	1008.56775486191	1233.92486494034	902.752301182687	1048.16442863855	1247.59873471579	949.566004859001
ENST00000219204.7	1014.76071476018	1074.9279385108	919.726056149214	991.584647037749	996.315597334872	868.605897508306
ENST00000219207.9	127.398032193083	150.843237894689	111.901051260807	120.831397994929	130.490892394302	85.0767229786966
ENST00000219235.4	3.53883422758565	2.71789617828268	5.65791832217562	4.79489674583051	6.17186653216292	2.74441041866763
ENST00000219240.8	360.961091213736	447.093921327501	353.3055663403	372.083987476447	428.503876375883	327.957045030782
ENST00000219252.9	1847.27146679971	2038.42213371201	1680.40174168616	1872.8866689214	2057.87664086689	1476.49280524319
ENST00000219255.3	12.3859197965498	32.6147541393922	11.3158366443512	11.5077521899932	8.81695218880418	10.9776416746705
ENST00000219271.3	1936.62703104624	1714.99248849637	1375.50280988003	1671.50100559652	1643.4798879931	1346.13331035647
ENST00000219281.7	1274.86503048773	1361.66598531962	1169.30311991629	1309.00681161173	1136.50513713686	1027.78170179103
ENST00000219299.8	489.243831963715	540.861339478254	564.534517034856	499.628240915539	568.693416177869	537.904442058856
ENST00000219302.7	274.259652637888	322.070697126498	206.828347555086	264.678300369844	303.303155294864	159.175804282723
ENST00000219313.8	1833.11612988936	2087.3442649211	1997.87382531935	1935.22032661719	2117.83191575076	1766.02810441262
ENST00000219315.8	72.5461016655057	42.1273907633816	41.4914010292879	50.8259055058034	65.2454461971509	35.6773354426792
ENST00000219320.8	262.758441398234	292.173839165388	319.986713998599	380.714801618942	287.432641355016	266.20781061076
ENST00000219334.9	84.9320214620555	67.947404457067	79.2108565104587	106.446707757437	68.7722270726726	79.5879021413613
ENST00000219343.10	934.25223608261	1274.69330761458	794.623195469998	960.897307864434	915.199637197874	778.040353692274
ENST00000219345.9	329.111583165465	319.352800948215	206.828347555086	258.924424274847	244.229575629876	222.297243912078
ENST00000219368.7	193.751173960314	179.381147766657	113.787024034865	140.010984978251	156.941748960714	122.12626363071
ENST00000219400.7	126.513323636187	145.407445538123	173.509495213386	167.821386104068	143.716320677508	182.503292841398
ENST00000219431.4	28.3106738206852	9.51263662398939	18.2310701492325	24.9334630783186	7.05356175104334	13.7220520933382
ENST00000219439.8	1043.95609713777	1243.43750156433	1147.9287618103	1005.96933727524	1173.53633632984	1148.5357602124
ENST00000219454.9	5.30825134137847	9.51263662398939	1.25731518270569	4.79489674583051	2.64508565664125	2.74441041866763
ENST00000219473.11	2801.87199969093	3162.2722034319	2874.22250766521	2916.25620081411	3272.85265248411	2721.08293010896
ENST00000219478.10	128.28274074998	114.151639487873	89.2693779721042	119.872418645763	154.296663304073	107.032006328038
ENST00000219479.6	422.005981639588	498.733948714872	414.914010292879	501.546199613871	486.695760821991	360.889970054794
ENST00000219481.9	103.51090115688	96.4853143290352	83.6114596499286	101.651811011607	104.92173104677	91.9377490253657
ENST00000219535.7	12.3859197965498	20.3842213371201	10.0585214616455	7.67183479332881	14.1071235020867	16.4664625120058
ENST00000219542.3	343.266920075808	421.273907633816	297.355040709896	359.617255937288	455.836428161176	311.490582518776
ENST00000219548.8	1070.49735384466	1221.69433213807	861.889557744752	913.907319755295	1071.25969093971	775.295943273606
ENST00000219551.2	46.8895535155098	43.4863388525229	30.8042219762895	44.1130500616407	45.8481513817817	39.7939510706807
ENST00000219611.6	851.974340291244	886.034154120154	695.923953627601	811.296529394522	848.190800562962	721.779940109587
ENST00000219689.11	649.376080761966	684.909836927236	765.076288676414	688.547172701261	705.356175104334	754.712865133599
ENST00000219782.10	1865.85034649453	1852.24624549965	1365.44428841838	1836.44545365308	1721.95076247346	1487.47044691786
ENST00000219789.10	792.698866979185	852.060451891621	550.704050025093	717.316553176244	823.50333443431	551.626494152194
ENST00000219794.10	529.94042558095	665.884563679257	511.098621769864	569.633733404664	593.380882306521	542.021057686857
ENST00000219797.8	568.867602084393	664.525615590116	506.698018630394	578.264547547159	568.693416177869	495.366080569508
ENST00000219837.11	586.561773222321	557.16871654795	509.841306587158	529.356600739688	626.003605405097	539.27664726819
ENST00000219905.11	411.389478956831	886.034154120154	895.837067677806	533.192518136353	847.309105344081	1281.63966551778
ENST00000220003.13	1360.68176050668	1375.25546621104	963.732087543914	1305.17089421506	1378.08962711009	1022.29288095369
ENST00000220058.8	129.167449306876	127.741120379286	137.676012506273	121.790377344095	124.319025862139	104.28759590937
ENST00000220166.9	152.169871786183	290.814891076247	196.141168502088	244.539734037356	205.434985999137	189.364318888067
ENST00000220244.7	173.402877151697	224.226434708321	84.8687748326343	156.313633914075	161.350225055116	161.92021470139
ENST00000220325.8	1849.9255924704	1819.63149136026	1433.96796587584	1738.62956003814	1710.48872462801	1484.72603649919
ENST00000220429.12	297.262075117194	354.68545126589	379.709185177119	305.914412383986	393.236067620666	380.100842985467
ENST00000220478.7	2.65412567068923	1.35894808914134	6.28657591352846	6.71285544416271	7.05356175104334	8.2332312560029
ENST00000220496.8	121.205072294808	144.048497448982	123.216887905158	145.764861073247	119.910549767737	159.175804282723
ENST00000220507.4	133.590992091358	138.612705092417	122.588230313805	164.944448056569	150.769882428551	128.987289677379
ENST00000220509.9	767.927027386085	852.060451891621	654.432552598313	821.845302235349	793.525696992376	587.303829594873
ENST00000220514.7	309.647994913744	317.993852859074	401.083543283116	350.986441794793	343.861135363363	306.001761681441
ENST00000220531.7	819.240123686077	1084.44057513479	1334.01140885074	867.876310995322	993.670511678231	1278.89525509912
ENST00000220562.8	2637.3162081082	2720.61407446096	1821.84969974055	2595.95709819264	2586.01207697627	2120.05704842075
ENST00000220584.8	1375.72180597392	1536.97028881886	1012.76737966944	1541.07981410993	1472.4310155303	1214.40161026043
ENST00000220592.9	5866.5024407801	5770.09358649413	6487.11768517002	5566.87512190922	6090.75057202593	6180.41226283951
ENST00000220597.4	45.120136401717	65.2295082787844	101.842529799161	67.1285544416271	83.7610457936397	93.3099542346995
ENST00000220659.10	429.968358651656	392.735997761847	316.843426041835	436.335603870576	398.526238933949	289.535299169435
ENST00000220669.9	470.664952268891	585.706626419918	1042.94294405437	509.2180344072	609.251396246369	1116.97504039773
ENST00000220751.4	257.450190056856	292.173839165388	292.954437570426	301.119515638156	313.001802702548	336.190276286785
ENST00000220763.9	85.8167300189519	101.921106685601	54.0645528563448	51.7848848549695	84.6427410125201	75.4712865133599
ENST00000220764.6	836.934294824005	1068.13319806509	907.152904322157	914.866299104461	1011.30441605584	872.722513136307
ENST00000220809.8	141.553369103426	123.664276111862	108.757763304042	116.036501249098	163.113615492877	128.987289677379
ENST00000220822.11	229.139516236171	369.633880246445	399.82622810041	361.53521463562	409.988276779394	478.899618057502
ENST00000220847.8	145.092203331011	190.252732479788	259.006927637373	142.887923025749	135.781063707584	122.12626363071
ENST00000220849.9	3951.10841509937	7249.98805556905	10814.796544043	4957.92323518875	7136.4411016181	10347.7994835863
ENST00000220853.7	201.713550972382	368.274932157303	565.163174626209	261.801362322346	316.52858357807	386.961869032136
ENST00000220913.9	999.720669292945	1202.66905889009	1022.82590113108	1122.00583852434	1177.06311720536	1154.02458104974
ENST00000220931.10	10.6165026827569	4.07684426742402	4.40060313946993	13.4257108883254	14.9888187209671	13.7220520933382
ENST00000220959.8	313.18682914133	372.351776424727	10.0585214616455	63.2926370449627	160.468529836236	8.2332312560029
ENST00000220966.10	73.4308102224021	82.8958334376218	67.2663622747546	64.2516163941288	111.975292797813	21.9552833493411
ENST00000221086.7	251.257230158581	334.30122992877	426.22984693723	302.078494987322	380.01063933746	426.755820102817
ENST00000221114.7	465.356700927512	602.014003489614	830.45667817711	629.090453052963	619.831738872934	692.963630713577
ENST00000221130.10	3967.03316912351	4220.89276487301	3739.88401095808	4107.30855247841	4531.91342504535	3473.05138482389
ENST00000221132.7	846.666088949866	887.393102209296	785.193331599705	929.250989341953	927.543370262199	801.367842250949
ENST00000221138.8	1810.11370741006	1871.27151874763	1775.32903798044	1795.20934163894	1890.35454927962	1783.86677213396
ENST00000221200.8	993.52770939467	1209.46379933579	1470.43010617431	939.79976218278	1226.43804946266	1288.50069156445
ENST00000221232.10	1033.33959445501	1193.1564222661	796.509168244056	944.59465892861	938.123712888764	828.811946437625
ENST00000221233.8	1051.91847414983	1057.26161335196	929.155920019507	1058.71320147938	1204.39566899065	1016.80406011636
ENST00000221249.10	1580.97419117389	1428.25444168755	1151.70070735841	1413.53556067083	1315.48926656958	1446.30429063784
ENST00000221264.8	31.8495080482708	21.7431694262615	38.3481130725236	22.0565250308203	16.7522091587279	6.86102604666908
ENST00000221265.7	1691.56276078594	1685.09563053526	1388.07596170709	1509.43349558744	1485.6564438135	1229.4958675631
ENST00000221283.9	1604.86132221009	1744.88934645748	1386.81864652438	1558.34144239492	1558.83714698058	1420.2323916605
ENST00000221307.12	125.62861507929	150.843237894689	115.044339217571	116.036501249098	129.609197175421	115.265237584041
ENST00000221327.8	17.6941711379282	23.1021175154028	61.608443952579	44.1130500616407	55.5467987894663	28.8163093960101
ENST00000221355.10	6.19295989827488	10.8715847131307	10.6871790529984	14.3846902374915	12.3437330643258	12.3498468840043
ENST00000221403.6	58.3907647551631	69.3063525462084	66.0090470920489	40.2771326649763	69.653922291553	56.2604135826865
ENST00000221413.10	1880.00568340487	1922.911546135	1393.73388002926	1770.27587856062	1722.83245769234	1270.66202384311
ENST00000221418.8	372.462302453389	482.426571645176	315.586110859129	366.330111381451	412.633362436035	311.490582518776
ENST00000221419.9	940.445195980885	913.213115902981	1009.62409171267	904.317526263634	1177.94481242424	386.961869032136
ENST00000221431.10	378.655262351664	455.247609862349	319.358056407246	419.073975585586	380.89233455634	301.88514605344
ENST00000221444.1	15.040045467239	16.3073770696961	20.1170429232911	19.179586983322	8.81695218880418	10.9776416746705
ENST00000221448.9	1419.95723381874	1608.99453754335	1220.22438481588	1355.99679972087	1469.78592987366	1020.92067574436
ENST00000221452.12	284.876155320644	262.276981204279	177.910098352856	238.785857942359	240.702794754354	253.857963726756
ENST00000221455.7	492.782666191301	457.965506040632	387.253076273353	463.187025647227	415.278448092677	467.921976382831
ENST00000221462.8	792.698866979185	896.905738833285	666.377046834017	698.136966192922	648.927681095987	525.554595174852
ENST00000221476.3	30.080090934478	10.8715847131307	6.91523350488131	20.1385663324881	12.3437330643258	9.60543646533671
ENST00000221480.5	38.9271765034421	61.1526640113603	45.2633465774049	32.6052978716475	37.912894411858	17.8386677213396
ENST00000221485.7	69.8919759948165	57.0758197439363	47.1493193514635	52.7438642041356	33.5044183174559	50.7715927453512
ENST00000221486.5	752.00227336195	879.239413674448	670.148992382134	634.844329147959	849.072495781842	595.537060850876
ENST00000221494.9	3490.17525695634	3561.80294163945	2822.04392758293	3413.96648303132	3422.74083969378	3080.60069495442
ENST00000221496.4	112.357986725844	46.2042350308056	67.2663622747546	139.052005629085	76.7074840425963	83.7045177693628
ENST00000221498.6	15.040045467239	10.8715847131307	6.28657591352846	4.79489674583051	4.40847609440209	2.74441041866763
ENST00000221504.12	307.878577799951	239.174863688876	278.495312969311	339.4786896048	223.950585595626	288.163093960101
ENST00000221543.9	410.504770399935	508.246585338861	307.413562171542	425.786831029749	482.287284727588	428.128025312151
ENST00000221554.12	61.0448904258524	146.766393627265	154.6497674728	185.083014389058	84.6427410125201	118.009648002708
ENST00000221561.12	827.202500698145	1030.08265156914	761.93300071965	976.240977451091	912.554551541232	757.457275552267
ENST00000221566.6	2966.42779127367	3155.47746298619	2510.22976227192	2855.84050181665	2854.92911873479	2240.81110684212
ENST00000221573.10	439.700152777516	513.682377695427	328.159262686186	467.022943043892	402.934715028351	229.158269958747
ENST00000221576.4	18.5788796948246	24.4610656045441	12.5731518270569	20.1385663324881	8.81695218880418	10.9776416746705
ENST00000221665.4	326.457457494776	311.199112413367	276.609340195252	290.570742797329	279.497384385092	233.274885586749
ENST00000221671.7	113.242695282741	146.766393627265	171.623522439327	164.944448056569	140.189539801986	141.337136561383
ENST00000221770.7	82.2778957913662	77.4600410810564	58.4651559958147	55.6208022516339	64.3637509782705	61.7492344200217
ENST00000221801.7	2775.33074298404	3044.0437196766	2503.94318635839	3007.35923898489	3376.01099309312	2310.79357251815
ENST00000221818.5	101.741484043087	62.5116121005017	69.780992640166	117.954459947431	76.7074840425963	39.7939510706807
ENST00000221847.5	11.5012112396533	13.5894808914134	8.80120627893985	8.63081414249491	9.69864740768459	8.2332312560029
ENST00000221855.7	743.155187792986	582.988730241635	508.583991404453	636.762287846292	611.89648190301	706.685682806915
ENST00000221856.10	405.196519058556	376.428620692151	312.442822902365	363.453173333953	361.495039740971	338.934686705453
ENST00000221859.8	393.695307818903	417.197063366392	362.735430210592	356.74031788979	372.957077586417	340.306891914786
ENST00000221891.8	583.022938994735	669.961407946681	457.034068913519	539.905373580515	548.41442614362	472.038592010833
ENST00000221922.10	242.410144589617	161.71482260782	173.509495213386	168.780365453234	250.401442162039	124.870674049377
ENST00000221930.5	1232.3990197567	1282.84699614943	989.50704878938	1087.48258195436	1015.71289215024	1034.6427278377
ENST00000221943.13	476.857912167166	535.425547121688	433.773738033464	510.177013756366	535.188997860414	378.728637776133
ENST00000221957.8	5303.82779859399	5483.35553968531	4421.97749757592	5506.45942291176	5169.37906829589	3780.42535171466
ENST00000221975.6	3021.27972180124	3310.39754514831	2502.05721358433	3017.90801182572	3842.42776388086	3393.46348268253
ENST00000221980.4	276.02906975168	353.326503176749	259.635585228726	397.017450554766	257.455003913082	362.262175264127
ENST00000222005.6	5037.53052296817	5308.05123618608	4465.35487137927	4919.5640612221	4882.82812215975	4093.28813944277
ENST00000222008.10	624.604241168866	739.267760492889	494.75352439469	539.905373580515	625.121910186216	425.383614893483
ENST00000222032.9	28.3106738206852	31.2558060502508	25.1463036541139	35.4822359191458	36.1495039740971	23.3274885586749
ENST00000222120.7	837.819003380902	924.084700616112	711.011735820069	858.286517503661	849.954191000723	661.402910898899
ENST00000222122.9	471.549660825787	457.965506040632	323.758659546716	468.940901742224	366.785211054254	323.840429402781
ENST00000222139.10	109.703861055155	134.535860824993	109.386420895395	122.749356693261	85.5244362314005	102.915390700036
ENST00000222145.8	74.3155187792986	63.870560189643	71.6669654142245	83.4312033774508	52.9017131328251	60.3770292106879
ENST00000222214.9	327.342166051672	327.506489483063	312.442822902365	287.693804749831	285.669250917255	275.813247076097
ENST00000222219.7	1370.41355463254	1471.74078054007	1030.36979222732	1225.57560823428	1222.91126858714	953.682620487002
ENST00000222224.3	7.07766845517129	4.07684426742402	8.172548687587	4.79489674583051	5.29017131328251	1.37220520933382
ENST00000222247.9	24117.1552609962	27778.2578901381	20062.9783704347	25671.8771771765	26376.7941680266	21241.7366404875
ENST00000222248.3	36.2730508327529	43.4863388525229	27.6609340195252	27.8104011258169	29.0959422230538	20.5830781400072
ENST00000222249.13	11.5012112396533	2.71789617828268	13.2018094184098	18.2206076341559	14.1071235020867	12.3498468840043
ENST00000222250.4	203.482968086175	202.48326528206	203.056402006969	231.11402314903	136.662758926465	220.925038702744
ENST00000222254.12	2586.88782036511	2966.58367859555	2153.1522503835	2639.11116890511	2900.77727011657	2362.93737047283
ENST00000222256.8	121.205072294808	126.382172290145	92.4126659288684	160.149551310739	121.673940205498	112.520827165373
ENST00000222266.2	175.172294265489	191.611680568929	132.018094184098	118.913439296597	186.037691183768	126.242879258711
ENST00000222284.9	1071.38206240155	1291.00068468427	881.377943076691	1062.54911887604	1068.61460528307	849.395024577632
ENST00000222286.8	214.099470768932	148.125341716406	220.658814564849	234.949940545695	189.56447205929	231.902680377415
ENST00000222305.7	1229.74489408601	1171.41325283984	939.843099072505	1279.27845178758	1091.53868097396	998.965392395018
ENST00000222307.8	1776.49478224799	1856.32308976707	1450.94172084237	1723.28589045148	1592.34156529803	1422.97680207917
ENST00000222308.8	1531.43051198769	1667.42930537643	1064.31730216037	1409.69964327417	1501.52695775335	1144.4191445844
ENST00000222329.8	1680.94625810318	1602.19979709764	1253.54323715758	1545.87471085576	1520.04255734984	945.449389230999
ENST00000222330.7	1391.64655999805	1483.97131334234	1165.53117436818	1502.72064014328	1472.4310155303	1252.82335612177
ENST00000222345.10	1695.98630357042	1653.83982448501	1333.38275125939	1642.73162512153	1587.05139398475	1321.43361658846
ENST00000222374.2	1116.50219880327	1278.770151882	947.38699016874	1006.92831662441	1094.1837666306	812.345483925619
ENST00000222388.6	337.958668734429	555.809768458808	456.405411322167	444.007438663905	622.476824529575	426.755820102817
ENST00000222399.10	2352.44005278756	2436.59392383042	2245.56491631237	2076.19029094461	2481.97204114838	2648.35605401427
ENST00000222402.7	257.450190056856	346.531762731042	215.000896242673	268.514217766508	308.593326608146	229.158269958747
ENST00000222462.2	2161.34300449793	2715.1782821044	2768.60803231794	2837.61989418249	3273.73434770299	3663.78790892129
ENST00000222482.9	235.332476134445	221.508538530039	142.705273237096	381.673780968108	289.196031792777	308.746172100109
ENST00000222511.10	222.061847780999	303.045423878519	518.013855274746	323.176040668976	339.452659268961	537.904442058856
ENST00000222547.7	295.492658003401	383.223361137858	557.619283529975	358.658276588122	366.785211054254	517.321363918849
ENST00000222553.7	1010.3371719757	1179.56694137468	1723.7791154895	1277.36049308925	1475.07610118694	1969.11447539403
ENST00000222567.5	467.126118041305	701.217213996932	987.621076015322	561.002919262169	808.514515713343	830.184151646959
ENST00000222573.4	783.85178141022	1099.38900411534	1195.70673875311	697.177986843756	875.523352348255	1314.5725905418
ENST00000222574.8	191.981756846521	210.636953816908	254.606324497903	187.00097308739	218.660414282344	245.624732470753
ENST00000222584.7	168.094625810318	273.148565917409	443.203601903757	201.385663324881	201.026509904735	366.378790892129
ENST00000222597.6	307.878577799951	282.661202541399	286.667861656898	377.837863571444	253.92822303756	223.669449121412
ENST00000222644.9	193.751173960314	303.045423878519	351.419593566241	192.754849182386	245.992966067637	433.616846149486
ENST00000222673.5	1156.31408386361	1218.97643595978	887.664518990219	1149.81623965016	1062.4427387509	1025.03729137236
ENST00000222690.10	1648.21204149801	1890.29679199561	2046.90911744487	1547.79266955409	1944.13795763132	2062.42442962873
ENST00000222693.4	2164.88183872552	2804.86885598773	2971.03577673355	2481.83855564187	2889.31523227113	3372.88040454252
ENST00000222718.6	23.8871310362031	31.2558060502508	21.3743581059968	16.3026489358237	9.69864740768459	23.3274885586749
ENST00000222725.9	42.4660107310277	58.4347678330777	49.6639497168749	46.989988109139	84.6427410125201	45.2827719080159
ENST00000222726.3	213.214762212035	235.098019421452	192.997880545324	184.124035039892	198.381424248094	179.75888242273
ENST00000222728.3	53.9672219706811	66.5884563679257	62.2371015439318	48.9079468074712	54.6651035705859	45.2827719080159
ENST00000222747.7	135.360409205151	120.946379933579	181.682043900973	169.7393448024	128.727501956541	171.525651166727
ENST00000222753.5	145.976911887908	152.20218598383	138.304670097626	132.339150184922	79.3525696992376	163.292419910724
ENST00000222792.10	15.9247540241354	9.51263662398939	24.517646062761	6.71285544416271	10.580342626565	24.6996937680087
ENST00000222800.7	506.938003101644	684.909836927236	527.443719145038	567.715774706332	596.907663182043	614.74793378155
ENST00000222803.9	463.58728381372	448.452869416642	533.730295058567	418.11499623642	434.675742908046	576.326187920203
ENST00000222812.7	245.064270260306	210.636953816908	152.135137107389	227.278105752366	133.135978050943	211.319602237408
ENST00000222823.8	237.101893248238	216.072746173473	198.027141276147	249.334630783186	231.88584256555	186.619908469399
ENST00000222969.9	783.85178141022	896.905738833285	762.561658311003	762.388582587051	782.945354365811	606.514702525547
ENST00000222990.7	1104.11627900672	1233.92486494034	919.726056149214	1130.63665266683	1165.60107935991	808.228868297618
ENST00000223023.4	1010.3371719757	1236.64276111862	1305.72181723986	1056.79524278104	1219.38448771162	1358.48315724048
ENST00000223029.7	767.042318829189	896.905738833285	744.959245753123	764.306541285383	789.998916116854	739.618607830927
ENST00000223054.8	61.9295989827488	63.870560189643	50.2926073082277	51.7848848549695	78.4708744803572	71.3546708853584
ENST00000223061.5	13.2706283534462	9.51263662398939	10.0585214616455	7.67183479332881	15.8705139398475	5.48882083733526
ENST00000223073.6	925.405150513646	812.650957306522	1003.33751579914	1004.05137857691	1108.29089013269	1059.34242160571
ENST00000223084.7	34.50363371896	19.0252732479788	43.3773738033464	45.0720294108068	8.81695218880418	34.3051302333454
ENST00000223095.4	816.585998015388	591.142418776483	521.785800822863	607.033928022142	408.224886341633	535.160031640188
ENST00000223114.8	5.30825134137847	1.35894808914134	7.54389109623416	4.79489674583051	4.40847609440209	4.11661562800145
ENST00000223127.7	1588.05185962906	1602.19979709764	1250.39994920081	1595.74163701239	1433.63642589956	1278.89525509912
ENST00000223129.8	174.287585708593	169.868511142668	225.688075295672	207.139539419878	223.068890376746	186.619908469399
ENST00000223136.4	940.445195980885	1114.3374330959	839.886542047403	932.127927389451	1067.73291006419	661.402910898899
ENST00000223145.9	81.3931872344698	84.2547815267631	92.4126659288684	62.3336576957966	56.4284940083467	67.238055257357
ENST00000223190.8	165.440500139629	154.920082162113	104.357160164573	189.877911134888	118.147159329976	148.198162608052
ENST00000223208.9	208.791219427553	224.226434708321	224.430760112966	211.934436165708	234.530928222191	225.041654330746
ENST00000223210.4	598.94769301887	515.041325784568	481.55171497628	558.125981214671	447.901171191252	606.514702525547
ENST00000223273.6	127.398032193083	130.459016557569	202.427744415617	173.575262199064	167.522091587279	182.503292841398
ENST00000223321.8	1872.9280149497	2132.18955186276	2595.7271946959	2025.36438543881	2147.8095531927	1723.48974292327
ENST00000223324.2	616.641864156799	671.320356035822	717.926969324951	674.162482463769	709.764651198736	548.882083733526
ENST00000223336.10	512.246254443022	645.500342342137	497.896812351454	567.715774706332	555.467987894663	340.306891914786
ENST00000223361.7	54.8519305275775	80.1779372593391	25.1463036541139	66.169575092461	59.9552748838684	39.7939510706807
ENST00000223368.6	426.42952442407	481.067623556035	396.682940143646	423.868872331417	443.49269509685	341.67909712412
ENST00000223369.2	2210.88668368413	2234.11065854836	1862.71244317848	2293.87860320532	2296.81604518349	1643.90184078191
ENST00000223398.10	371.577593896493	366.915984068162	160.936343386329	296.324618892325	266.271956101886	306.001761681441
ENST00000223428.8	170.748751481007	169.868511142668	209.971635511851	198.508725277383	191.327862497051	220.925038702744
ENST00000223459.10	41.5813021741313	58.4347678330777	33.9475099330537	27.8104011258169	32.6227230985755	9.60543646533671
ENST00000223500.8	1181.97063201361	1227.13012449463	1557.184853781	1157.48807444348	1240.54517296475	1331.0390530538
ENST00000223528.6	325.572748937879	436.22233661437	613.569809160378	340.437668953966	479.642199070947	574.953982710869
ENST00000223641.4	1189.93300902567	1293.71858086256	1221.48169999858	1203.51908320346	1268.75941996892	852.1394349963
ENST00000223642.2	17.6941711379282	25.8200136936855	25.1463036541139	22.0565250308203	19.3972948153692	38.4217458613469
ENST00000223864.6	228.254807679274	254.123292669431	304.898931806131	234.949940545695	259.218394350843	229.158269958747
ENST00000224073.5	2343.59296721859	2478.72131459381	2208.47411842255	2155.7855769254	2377.05031010161	1682.32358664326
ENST00000224140.5	1289.02036739807	1746.24829454662	2267.56793200972	1283.11436918424	1940.6111767558	1930.69272953268
ENST00000224237.9	121.205072294808	126.382172290145	103.72850257322	99.7338523132746	123.437330643258	87.8211333973642
ENST00000224652.10	240.640727475824	443.017077060077	401.712200874469	363.453173333953	484.93237038423	492.62167015084
ENST00000224756.12	71.6613931086093	16.3073770696961	157.793055429564	35.4822359191458	58.1918844461076	56.2604135826865
ENST00000224784.10	71.6613931086093	99.2032105073179	61.608443952579	50.8259055058034	78.4708744803572	67.238055257357
ENST00000224807.9	562.674642186118	350.608606998466	294.840410344485	1086.52360260519	667.443280692476	443.222282614823
ENST00000224949.8	1354.48880060841	1357.5891410522	1119.01051260807	1370.38148995836	1429.22794980516	1213.02940505109
ENST00000224950.7	407.850644729246	481.067623556035	433.145080442111	522.643745295525	458.481513817817	419.894794056148
ENST00000225171.6	28.3106738206852	27.1789617828268	37.0907978898179	27.8104011258169	24.6874661286517	31.5607198146778
ENST00000225174.7	2094.9898627307	2349.62124612538	1783.50158666803	2465.53590670605	2523.41171643576	2004.79181083671
ENST00000225235.4	299.916200787883	292.173839165388	342.618387287301	299.201556939824	327.990621423515	347.167917961455
ENST00000225276.9	120.320363737912	138.612705092417	77.3248837364001	62.3336576957966	89.0512171069222	97.4265698627009
ENST00000225296.7	1887.08335186005	2003.08948339434	1862.08378558713	1854.66606128724	2199.82957110664	2202.38936098078
ENST00000225298.11	1713.68047470835	1936.50102702641	2075.8273666471	1776.02975465562	2092.26275440323	1918.34288264867
ENST00000225308.12	2872.64868424265	3269.62910247407	2437.30548167499	2831.8660180875	2816.13452910405	2424.68660489285
ENST00000225328.9	59.2754733120596	126.382172290145	74.1815957796359	70.0054924891254	94.3413884202047	60.3770292106879
ENST00000225371.5	61.0448904258524	61.1526640113603	52.1785800822863	90.1440588216136	55.5467987894663	71.3546708853584
ENST00000225388.8	2301.12695648757	2595.59085025996	3925.96665799853	2396.48939356609	2571.0232582553	3617.13293180394
ENST00000225394.7	2365.710681141	2211.00854103296	1764.64185892744	2469.37182410271	2439.65067064212	2115.94043279274
ENST00000225430.9	20133.3126292916	22103.2906698839	17447.7627904069	21158.9203600009	21691.465774896	18270.9123622798
ENST00000225504.7	1365.10530329116	1538.329236908	1271.77430730681	1556.42348369658	1409.83065498979	1140.3025289564
ENST00000225512.5	3.53883422758565	51.6400273873709	117.558969582982	150.559757819078	27.3325517852929	152.314778236054
ENST00000225519.3	801.545952548149	838.470971000207	683.979459391897	836.229992472841	847.309105344081	691.591425504243
ENST00000225525.3	648.49137220507	800.42042450425	616.713097117142	744.167974952895	789.998916116854	559.859725408197
ENST00000225567.9	11.5012112396533	2.71789617828268	1.25731518270569	5.75387609499661	4.40847609440209	4.11661562800145
ENST00000225576.7	34.50363371896	19.0252732479788	20.7457005146439	14.3846902374915	25.5691613475321	13.7220520933382
ENST00000225577.8	874.976762770551	1233.92486494034	1680.40174168616	923.497113246956	1252.00721081019	1705.65107520193
ENST00000225603.8	4275.79645548036	4820.18887218434	5092.12648995806	4320.20196799329	4818.46437118148	4131.70988530412
ENST00000225609.9	162.78637446894	169.868511142668	145.219903602508	139.052005629085	121.673940205498	135.848315724048
ENST00000225614.6	497.206208975783	631.910861450723	409.884749562056	447.843356060569	544.887645268098	406.17274196281
ENST00000225648.3	30.9647994913744	54.3579235656536	13.8304670097626	27.8104011258169	36.1495039740971	32.9329250240116
ENST00000225655.5	15335.5381252424	16163.3285722471	13209.353309506	14699.235464018	14792.2006871568	10135.1076761396
ENST00000225665.11	833.39546059642	1072.21004233252	809.082320071113	873.630187090319	929.30676069996	753.340659924265
ENST00000225688.3	23.0024224793067	8.15368853484805	8.80120627893985	17.2616282849898	14.1071235020867	10.9776416746705
ENST00000225696.8	360.961091213736	281.302254452258	288.553834430956	328.929916763973	439.965914221328	308.746172100109
ENST00000225698.8	6092.10312278869	6467.23395622364	5850.28754512959	6405.02307308039	6796.98844234914	5022.27106616177
ENST00000225719.8	2229.46556337896	3067.14583719201	3271.53410540021	1960.15378969551	2917.5294792753	3042.17894909307
ENST00000225724.9	1088.19152498259	1227.13012449463	1190.67747802229	1022.27198621106	1087.13020487956	1186.95750607375
ENST00000225726.9	3570.68373563392	4355.428625698	4288.07343061777	3786.05047050777	4349.4025147371	4639.42581275763
ENST00000225728.7	166.325208696525	191.611680568929	147.734533967919	179.329138294061	180.747519870486	161.92021470139
ENST00000225729.7	546.749888161982	635.987705718147	518.642512866098	598.403113879647	637.465643250542	544.765468105525
ENST00000225737.10	573.291144868875	576.193989795928	728.614148377949	631.008411751295	619.831738872934	683.35819424824
ENST00000225742.13	34.50363371896	148.125341716406	15.0877821924683	30.6873391733153	46.7298466006621	26.0718989773425
ENST00000225777.7	1278.40386471531	1396.9986356373	1107.06601837236	1219.82173213928	1503.29034819111	968.776877789674
ENST00000225792.9	8888.66687113824	11117.5543172653	8916.87927574877	9285.79703797536	10699.3714811139	6970.80246341579
ENST00000225805.8	133.590992091358	149.484289805547	167.222919299857	145.764861073247	182.510910308246	209.947397028074
ENST00000225831.4	2.65412567068923	6.7947404457067	5.02926073082277	4.79489674583051	2.64508565664125	4.11661562800145
ENST00000225873.8	160.13224879825	111.43374330959	186.711304631795	185.083014389058	201.026509904735	171.525651166727
ENST00000225899.3	15.9247540241354	5.43579235656536	15.0877821924683	19.179586983322	12.3437330643258	10.9776416746705
ENST00000225916.9	717.49863964299	905.059427368133	629.286248944199	878.425083836149	909.027770665711	695.708041132245
ENST00000225927.6	382.19409657925	360.121243622455	317.472083633187	303.996453685654	335.925878393439	256.602374145424
ENST00000225929.5	65.4684332103344	63.870560189643	69.780992640166	85.349162075783	89.9329123258026	49.3993875360174
ENST00000225964.9	827.202500698145	612.885588202745	686.494089757308	708.685739033749	694.775832477769	627.097780665554
ENST00000225969.8	933.367527525714	1006.98053405373	768.848234224531	915.825278453627	960.166093360775	624.353370246886
ENST00000225972.7	7914.6027499953	8121.07378070865	6759.95507981716	7504.97238657391	7807.4111631861	6026.72527939412
ENST00000225983.10	261.873732841338	361.480191711597	206.828347555086	301.119515638156	327.108926204635	196.225344934736
ENST00000226004.7	1296.98274441014	1386.12705092417	1241.59874292187	1238.04233977344	1222.02957336826	1214.40161026043
ENST00000226067.9	58.3907647551631	67.947404457067	86.12609001534	56.5797816008	86.4061314502809	109.776416746705
ENST00000226091.2	7.9623770120677	2.71789617828268	3.77194554811708	7.67183479332881	2.64508565664125	8.2332312560029
ENST00000226105.10	100.856775486191	130.459016557569	99.3278994337497	99.7338523132746	70.5356175104334	89.193338606698
ENST00000226225.6	1327.94754390151	1395.63968754816	1080.03374194419	1165.15990923681	1186.76176461304	1059.34242160571
ENST00000226230.7	1615.47782489285	1710.91564422895	1416.99421090932	1572.72613263241	1901.81658712506	1523.14778236054
ENST00000226253.8	330.881000279258	313.91700859165	240.77585748814	99.7338523132746	238.939404316593	299.140735634772
ENST00000226279.7	12.3859197965498	14.9484289805547	30.1755643849366	25.8924424274847	7.93525696992376	16.4664625120058
ENST00000226299.8	82.2778957913662	107.356899042166	52.8072376736391	24.9334630783186	117.265464111096	71.3546708853584
ENST00000226319.10	90.240272803434	103.280054774742	438.174341172934	328.929916763973	289.196031792777	127.615084468045
ENST00000226328.8	65.4684332103344	82.8958334376218	142.076615645743	104.528749059105	115.502073673335	163.292419910724
ENST00000226522.8	46.8895535155098	52.9989754765123	100.585214616455	79.5952859807864	55.5467987894663	56.2604135826865
ENST00000226574.8	728.115142325747	913.213115902981	746.216560935829	928.292009992786	754.731107361638	834.30076727496
ENST00000226725.10	392.810599262007	496.016052536589	679.578856252427	430.58172777558	539.597473954816	573.581777501535
ENST00000226760.5	918.327482058475	953.981558577221	662.6051012859	805.542653299525	797.052477867898	664.147321317567
ENST00000226796.6	211.445345098242	351.967555087607	258.37827004602	280.021969956502	298.894679200462	211.319602237408
ENST00000226798.8	98.2026498155017	111.43374330959	134.532724549509	108.364666455769	114.620378454454	115.265237584041
ENST00000227135.6	137.129826318944	152.20218598383	167.85157689121	110.282625154102	153.414968085193	128.987289677379
ENST00000227155.8	199.944133858589	251.405396491148	148.991849150625	210.016477467376	180.747519870486	144.081546980051
ENST00000227157.8	276.913778308577	135.894808914134	122.588230313805	161.108530659905	197.499729029214	34.3051302333454
ENST00000227214.10	674.147920355065	933.597337240101	655.061210189666	665.531668321275	753.849412142757	795.879021413613
ENST00000227266.9	575.060561982667	698.499317818649	609.169206020908	603.198010625478	723.871774700823	573.581777501535
ENST00000227322.7	478.627329280959	364.198087889879	406.112804013939	519.766807248027	489.340846478632	466.549771173498
ENST00000227378.7	9530.96528344504	9558.84085902019	8031.10072953261	8928.09774073641	10285.856423459	9287.08485677127
ENST00000227451.3	532.59455125164	664.525615590116	399.82622810041	519.766807248027	535.188997860414	415.778178428146
ENST00000227471.6	1619.90136767733	1723.14617703122	1231.54022146023	1636.01876967737	1496.23678644007	1239.10130402844
ENST00000227474.7	166.325208696525	213.354849995191	193.626538136677	156.313633914075	149.888187209671	63.1214396293555
ENST00000227495.10	82.2778957913662	92.4084700616112	60.3511287698733	58.4977402991322	96.986474076846	27.4441041866763
ENST00000227503.13	2193.1925125462	2371.36441555164	1659.65604117151	1865.21483412807	2029.66239386272	1462.77075314985
ENST00000227507.2	15800.8948261699	18771.1499553093	15764.217760764	13991.5087043334	17597.7548736343	16552.9114401938
ENST00000227520.9	1534.08463765838	1709.55669613981	1230.28290627752	1831.65055690725	1888.59115884185	1546.47527091921
ENST00000227524.8	3997.11326005799	4397.55601646138	3501.62278383535	4114.98038727174	4391.72388524336	3375.62481496119
ENST00000227525.7	1279.28857327221	1312.74385411054	1003.9661733905	1168.03684728431	1173.53633632984	658.658500480232
ENST00000227618.8	333.535125949947	269.071721649985	300.498328666661	289.611763448163	320.055364453592	179.75888242273
ENST00000227638.7	682.110297367133	796.343580236826	785.193331599705	635.803308497125	791.762306554615	622.981165037553
ENST00000227752.7	39.8118850603385	48.9221312090883	37.0907978898179	39.3181533158102	31.741027879695	26.0718989773425
ENST00000227756.4	497.206208975783	592.501366865625	428.115819711288	492.915385471376	629.530386280618	562.604135826865
ENST00000227758.6	494.552083305094	717.524591066628	1118.38185501671	476.612736535553	665.679890254715	937.216157974996
ENST00000227868.8	483.050872065441	612.885588202745	709.125763046011	490.038447423878	625.121910186216	649.053064014895
ENST00000228027.11	265.412567068923	273.148565917409	177.281440761503	234.949940545695	227.477366471148	211.319602237408
ENST00000228136.8	2212.65610079792	2738.2803996198	3445.67225820495	2340.86859131445	2713.85788371393	2769.11011243564
ENST00000228140.6	74.3155187792986	101.921106685601	53.4358952649919	84.3901827266169	83.7610457936397	38.4217458613469
ENST00000228251.8	2373.67305815307	3037.2489792309	2339.23489742394	2560.47486227349	2599.23750525947	2456.24732470753
ENST00000228264.10	414.04360462752	527.27185858684	583.394244775442	366.330111381451	518.436788701686	484.388438894837
ENST00000228284.7	2297.58812225998	2571.12978465542	2173.89795089814	2042.6260137238	2198.06618066888	2114.56822758341
ENST00000228306.8	15174.5211678872	16528.8856082261	12695.1113997794	15971.8010603614	16896.8071746243	12437.6680174017
ENST00000228318.7	15.040045467239	19.0252732479788	23.8889884714082	12.4667315391593	29.0959422230538	4.11661562800145
ENST00000228347.8	254.796064386166	342.454918463618	331.30255064295	380.714801618942	344.742830582243	290.907504378769
ENST00000228425.10	1869.38918072212	2129.47165568448	2134.92118023427	1463.40248682747	1928.26744369147	2080.26309735007
ENST00000228437.9	1112.07865601879	1255.6680343666	1095.12152413666	1174.74970272847	1220.2661829305	1095.01975704839
ENST00000228463.6	5.30825134137847	2.71789617828268	4.40060313946993	2.8769380474983	1.76339043776084	5.48882083733526
ENST00000228468.8	366.269342555114	462.042350308056	343.247044878654	334.683792858969	411.751667217155	308.746172100109
ENST00000228495.10	1579.20477406009	1625.30191461304	1438.36856901531	1398.19189108418	1483.01135815686	1284.38407593645
ENST00000228506.7	8186.20827696249	8546.42453260989	6898.88840750614	7942.26696979365	8846.04813102723	6844.55958415707
ENST00000228510.7	239.756018918927	235.098019421452	184.196674266384	209.05749811821	237.176013878832	164.664625120058
ENST00000228515.5	725.461016655057	694.422473551225	683.350801800544	792.1169424112	734.452117327388	686.102604666908
ENST00000228534.5	18.5788796948246	25.8200136936855	18.8597277405854	23.0155043799864	17.6339043776084	16.4664625120058
ENST00000228606.8	98.2026498155017	120.946379933579	88.6407203807513	134.257108883254	90.814607544683	161.92021470139
ENST00000228682.6	144.207494774115	165.791666875244	75.4389109623416	71.9234511874576	37.912894411858	91.9377490253657
ENST00000228705.6	491.897957634405	574.835041706787	490.981578846573	457.43314955223	533.425607422653	386.961869032136
ENST00000228740.6	3275.19107763051	4095.869540672	3652.50060576004	3707.41416387615	4416.41135137201	4164.64281032813
ENST00000228741.7	1057.22672549121	1225.77117640549	1564.72874487723	1226.53458758344	1414.23913108419	1658.99609808458
ENST00000228799.6	133.590992091358	88.3316257941871	114.415681626218	100.692831662441	118.147159329976	107.032006328038
ENST00000228820.8	52.1978048568883	48.9221312090883	55.3218680390505	64.2516163941288	7.05356175104334	56.2604135826865
ENST00000228825.11	1231.5143111998	1470.38183245093	1370.47354914921	1320.51456380172	1371.03606535905	1307.71156449513
ENST00000228827.7	454.740198244755	528.630806675982	662.6051012859	481.407633281383	540.479169173696	510.46033787218
ENST00000228841.12	15.040045467239	14.9484289805547	3.77194554811708	11.5077521899932	14.1071235020867	15.094257302672
ENST00000228843.13	9.73179412586052	36.6915984068162	10.6871790529984	23.9744837291525	16.7522091587279	53.5160031640188
ENST00000228850.5	84.0473129051591	48.9221312090883	57.8364984044619	61.3746783466305	56.4284940083467	86.4489281880304
ENST00000228865.2	620.180698384384	784.113047434554	736.786697065536	604.156989974644	743.269069516192	784.901379738943
ENST00000228872.8	1177.54708922912	1432.33128595497	1491.8044642803	1211.19091799679	1347.23029444928	1315.94479575113
ENST00000228916.6	1250.97789945153	1299.15437321912	793.365880287292	1333.94027469005	1128.56988016693	1068.94785807104
ENST00000228918.8	2628.46912253924	2804.86885598773	1953.86779392465	2614.17770582679	2464.33813677077	2146.12894739809
ENST00000228922.11	226.485390565481	274.507514006551	174.138152804738	210.975456816542	229.240756908909	172.897856376061
ENST00000228928.11	4763.27087033028	4419.29918588764	2860.39204065545	3443.69484285547	3015.39764857103	3265.84839821448
ENST00000228936.5	3.53883422758565	1.35894808914134	5.02926073082277	2.8769380474983	3.52678087552167	1.37220520933382
ENST00000228945.8	37.1577593896493	28.5379098719682	37.0907978898179	40.2771326649763	52.9017131328251	35.6773354426792
ENST00000228955.11	116.781529510326	165.791666875244	178.538755944208	134.257108883254	150.769882428551	175.642266794728
ENST00000229022.7	6.19295989827488	69.3063525462084	39.6054282552293	33.5642772208136	29.0959422230538	78.2156969320275
ENST00000229179.8	22.1177139224103	91.0495219724698	61.608443952579	55.6208022516339	93.4596932013243	111.148621956039
ENST00000229195.7	378.655262351664	451.170765594925	490.35292125522	395.099491856434	493.749322573034	381.473048194801
ENST00000229201.4	1686.25450944456	1787.01673722086	1569.75800560806	1583.27490547323	1771.32569473076	1383.18285100849
ENST00000229214.8	711.305679744715	1012.4163264103	1846.36734580331	775.814293475376	985.735254708307	1539.61424487254
ENST00000229238.4	1293.44391018255	1433.69023404411	1378.64609783679	1317.63762575422	1445.98015896389	1096.39196225772
ENST00000229239.9	14689.700878708	15891.5389544188	12353.1216700834	15550.8091260775	15455.2354917548	10950.1975704839
ENST00000229243.6	7.07766845517129	14.9484289805547	7.54389109623416	15.3436695866576	5.29017131328251	4.11661562800145
ENST00000229251.7	146.861620444804	156.279030251254	260.264242820078	238.785857942359	202.789900342496	216.808423074743
ENST00000229264.7	15.040045467239	25.8200136936855	19.4883853319382	34.5232565699797	34.3861135363363	5.48882083733526
ENST00000229265.10	7.9623770120677	29.8968579611095	56.5791832217562	15.3436695866576	16.7522091587279	8.2332312560029
ENST00000229266.7	606.025361474042	566.681353171939	585.908875140853	521.684765946359	557.231378332424	563.976341036199
ENST00000229268.12	648.49137220507	812.650957306522	571.449750539737	623.336576957966	835.847067498636	329.329250240116
ENST00000229270.8	3.53883422758565	5.43579235656536	6.28657591352846	3.83591739666441	12.3437330643258	13.7220520933382
ENST00000229277.5	551.173430946464	619.680328648451	480.294399793575	537.028435533017	472.588637319904	434.98905135882
ENST00000229281.5	1778.26419936179	2004.44843148348	1426.42407477961	1687.80365453234	1865.66708315096	1343.38889993781
ENST00000229307.8	7.07766845517129	8.15368853484805	15.7164397838212	6.71285544416271	12.3437330643258	23.3274885586749
ENST00000229314.9	441.469569891309	566.681353171939	943.615044620622	486.202530027214	607.488005808608	830.184151646959
ENST00000229328.9	498.09091753268	573.476093617646	341.361072104596	518.807827898861	503.447969980718	411.661562800145
ENST00000229329.6	638.759578079209	828.958334376218	808.453662479761	639.63922589379	760.9029738938	783.529174529609
ENST00000229330.8	81.3931872344698	81.5368853484805	137.676012506273	90.1440588216136	89.9329123258026	171.525651166727
ENST00000229332.11	3.53883422758565	5.43579235656536	1.88597277405854	3.83591739666441	3.52678087552167	4.11661562800145
ENST00000229335.10	5.30825134137847	10.8715847131307	5.65791832217562	2.8769380474983	6.17186653216292	6.86102604666908
ENST00000229340.9	2177.26775852207	2043.85792606858	1789.1595049902	2097.28783662626	2101.96140181092	1558.82511780322
ENST00000229379.2	3407.01265260808	3669.15984068162	3013.78449294555	3511.78237664626	3614.06870219083	2288.83828916881
ENST00000229390.7	3550.3354388253	4152.94536041594	3423.6692425076	3705.49620517782	3976.44543715068	2880.25873439168
ENST00000229395.7	30.080090934478	84.2547815267631	133.275409366803	73.8414098857898	111.975292797813	123.498468840043
ENST00000229405.8	142.438077660322	122.305328022721	130.760779001392	102.610790360773	126.0824162999	177.014472004062
ENST00000229563.5	842.242546165384	930.879441061819	760.047027945591	848.696724012	920.489808511156	760.201685970934
ENST00000229570.9	37.1577593896493	40.7684426742402	71.0383078228716	58.4977402991322	47.6115418195426	90.5655438160319
ENST00000229595.5	375.116428124078	453.888661773208	660.719128511842	386.468677713939	452.309647285654	513.204748290847
ENST00000229633.6	365.384633998218	475.631831199469	610.426521203614	379.755822269776	464.65338034998	514.576953500181
ENST00000229634.13	69.0072674379201	86.9726777050458	73.552938188283	86.3081414249491	93.4596932013243	85.0767229786966
ENST00000229708.3	559.135807958532	683.550888838094	753.13179444071	611.828824767973	666.561585473596	697.080246341579
ENST00000229725.4	109.703861055155	107.356899042166	57.207840813109	104.528749059105	96.986474076846	79.5879021413613
ENST00000229758.7	401.657684830971	468.837090753763	756.275082397474	400.85336795143	476.997113414306	657.286295270898
ENST00000229769.2	321.149206153397	339.737022285335	270.322764281724	374.960925523946	332.399097517917	285.418683541434
ENST00000229794.8	1236.82256254118	1364.38388149791	1225.88230313805	1245.71417456677	1261.70585821788	1130.69709249106
ENST00000229795.7	306.993869243055	383.223361137858	373.422609263591	388.386636412271	430.267266813644	440.477872196155
ENST00000229812.7	1122.69515870155	1142.87534296787	1190.04882043094	983.91281224442	1107.4091949138	1046.9925747217
ENST00000229829.6	15.9247540241354	10.8715847131307	8.80120627893985	9.58979349166102	16.7522091587279	15.094257302672
ENST00000229854.11	5778.91629364736	6501.20765845217	5589.39464471816	5613.86511001836	6186.85535088389	5288.47887677253
ENST00000229866.10	401.657684830971	419.914959544674	380.337842768472	411.402140792258	465.535075568861	392.450689869471
ENST00000229903.4	128.28274074998	138.612705092417	101.842529799161	93.0209968691119	97.8681692957264	80.9601073506952
ENST00000229922.6	91.1249813603304	67.947404457067	29.5469067935838	71.9234511874576	47.6115418195426	93.3099542346995
ENST00000229955.3	197.2900081879	260.918033115137	304.270274214778	218.647291609871	281.260774822853	380.100842985467
ENST00000229971.2	127.398032193083	163.073770696961	156.535740246859	111.241604503268	137.544454145345	182.503292841398
ENST00000230036.1	53.9672219706811	72.0242487244911	67.8950198661074	80.5542653299525	87.2878266691613	78.2156969320275
ENST00000230048.4	415.813021741313	481.067623556035	406.741461605292	467.981922393058	459.363209036698	382.845253404135
ENST00000230050.3	17632.2415389455	18995.3763900177	16703.4322022451	19399.1932542811	20079.7269147826	19271.2499598841
ENST00000230056.7	355.652839872357	434.863388525229	345.761675244066	335.642772208136	442.61099987797	263.463400192093
ENST00000230085.12	1666.79092119284	1913.39890951101	1876.54291018825	1763.56302311646	1915.92371062715	1639.78522515391
ENST00000230122.3	495.43679186199	625.116121005017	671.40630756484	568.674754055498	765.311449988203	739.618607830927
ENST00000230124.7	359.191674099943	466.11919457548	445.718232269168	372.083987476447	458.481513817817	506.343722244178
ENST00000230173.10	3279.614620415	4033.3579285715	4804.82997070981	3548.22359191458	4368.79980955247	5814.03347194738
ENST00000230236.4	15.9247540241354	16.3073770696961	17.6024125578797	15.3436695866576	16.7522091587279	15.094257302672
ENST00000230340.8	973.179412586052	1157.82377194842	805.939032114349	956.102411118603	1100.35563316276	890.561180857647
ENST00000230354.10	107.049735384466	135.894808914134	182.939359083678	91.1030381707797	167.522091587279	91.9377490253657
ENST00000230361.3	52.1978048568883	51.6400273873709	69.1523350488131	46.0310087599729	51.1383226950642	63.1214396293555
ENST00000230402.10	54.8519305275775	17.6663251588374	29.5469067935838	44.1130500616407	64.3637509782705	59.0048240013541
ENST00000230413.9	77.8543530068842	52.9989754765123	49.6639497168749	44.1130500616407	59.073579664988	69.9824656760246
ENST00000230419.8	5576.31803411808	6033.72951578755	4132.79500555361	5583.17777084504	5338.66455032093	4676.47535340965
ENST00000230431.10	998.835960736048	1153.746927681	890.179149355631	1096.11339609685	1156.78412717111	736.874197412259
ENST00000230449.8	784.736489967117	1000.18579360803	973.161951414206	784.445107617871	852.599276657364	768.434917226937
ENST00000230461.10	1914.50931712383	2520.84870535719	3139.51601121612	1892.06625590472	2352.36284397295	3135.48890332777
ENST00000230480.10	38.0424679465457	36.6915984068162	28.9182492022309	46.989988109139	50.2566274761838	37.049540652013
ENST00000230510.7	32.7342166051672	70.6653006353497	87.3834051980457	30.6873391733153	34.3861135363363	37.049540652013
ENST00000230565.3	94.663815587916	78.8189891701978	98.6992418423969	56.5797816008	79.3525696992376	118.009648002708
ENST00000230640.9	767.927027386085	1413.30601270699	1644.56825897905	962.815266562766	1422.17438805411	1454.53752189385
ENST00000230658.11	13.2706283534462	13.5894808914134	14.4591246011155	23.0155043799864	34.3861135363363	20.5830781400072
ENST00000230732.5	7.07766845517129	1.35894808914134	6.91523350488131	6.71285544416271	1.76339043776084	1.37220520933382
ENST00000230771.8	146.861620444804	137.253757003275	157.164397838212	192.754849182386	88.1695218880418	279.929862704099
ENST00000230792.6	179.595837049971	292.173839165388	449.490177817285	203.303622023214	291.841117449418	341.67909712412
ENST00000230859.7	1485.42566702907	1343.99966016079	1261.08712825381	1470.11534227163	1333.12317094719	1325.55023221647
ENST00000230895.10	2777.98486865473	2944.84050916929	2251.8514922259	2691.85503310925	2802.90910082085	2229.83346516745
ENST00000230901.9	613.103029929213	650.936134698702	502.926073082277	551.413125770508	756.494497799398	580.442803548204
ENST00000230914.4	257.450190056856	361.480191711597	440.060313946992	278.104011258169	422.33200984372	517.321363918849
ENST00000230990.6	260.104315727545	239.174863688876	204.313717189675	224.401167704868	216.015328625702	230.530475168081
ENST00000231004.4	18.5788796948246	10.8715847131307	18.8597277405854	10.5487728408271	12.3437330643258	17.8386677213396
ENST00000231061.8	34.50363371896	28.5379098719682	30.1755643849366	21.0975456816542	20.2789900342496	30.188514605344
ENST00000231130.3	1.76941711379282	1.35894808914134	2.51463036541139	4.79489674583051	2.64508565664125	1.37220520933382
ENST00000231198.11	675.917337468858	634.628757629006	635.572824857728	610.869845418807	648.927681095987	631.214396293555
ENST00000231228.2	4.42354278448206	9.51263662398939	5.02926073082277	11.5077521899932	5.29017131328251	1.37220520933382
ENST00000231238.9	1001.49008640674	1199.9511627118	1168.67446232494	1130.63665266683	1285.51162912765	1055.2258059777
ENST00000231338.7	7.9623770120677	6.7947404457067	8.172548687587	13.4257108883254	15.8705139398475	28.8163093960101
ENST00000231357.6	385.732930806835	319.352800948215	250.205721358433	350.986441794793	382.655724994101	326.584839821448
ENST00000231368.9	714.8445139723	1019.21106685601	1253.54323715758	755.675727142888	959.284398141894	1288.50069156445
ENST00000231461.9	6.19295989827488	1.35894808914134	5.02926073082277	3.83591739666441	2.64508565664125	4.11661562800145
ENST00000231484.3	122.974489408601	86.9726777050458	137.047354914921	120.831397994929	123.437330643258	131.731700096046
ENST00000231498.7	1331.4863781291	1500.27869041204	1523.23734384795	1263.93478220092	1599.39512704908	1556.08070738455
ENST00000231504.5	72.5461016655057	122.305328022721	159.05037061227	105.487728408271	95.2230836390851	64.4936448386894
ENST00000231512.4	1163.39175231878	1353.51229678478	1371.73086433191	1059.67218082854	1114.46275666485	1336.52787389114
ENST00000231524.13	206.137093756864	303.045423878519	500.411442716866	202.344642674047	265.390260883006	396.567305497473
ENST00000231526.8	43.3507192879242	111.43374330959	86.7547476066928	25.8924424274847	95.2230836390851	90.5655438160319
ENST00000231572.7	1911.85519145314	2178.39378689357	2321.63248486606	1942.89216141052	2254.49467467723	2122.80145883941
ENST00000231706.5	5.30825134137847	6.7947404457067	4.40060313946993	5.75387609499661	6.17186653216292	2.74441041866763
ENST00000231721.6	115.89682095343	129.100068468427	88.0120627893985	101.651811011607	139.307844583106	83.7045177693628
ENST00000231749.7	15.040045467239	21.7431694262615	11.9444942357041	20.1385663324881	20.2789900342496	12.3498468840043
ENST00000231790.6	112.357986725844	48.9221312090883	55.9505256304033	56.5797816008	67.0088366349117	167.409035538726
ENST00000231887.7	226.485390565481	279.943306363116	330.045235460244	210.975456816542	268.035346539647	285.418683541434
ENST00000231948.8	199.059425301693	237.815915599735	322.50134436401	258.924424274847	269.798736977408	351.284533589457
ENST00000232003.4	7.9623770120677	12.2305328022721	5.02926073082277	2.8769380474983	15.8705139398475	9.60543646533671
ENST00000232014.8	4.42354278448206	40.7684426742402	4.40060313946993	31.6463185224814	12.3437330643258	48.0271823266836
ENST00000232125.9	120.320363737912	152.20218598383	123.845545496511	142.887923025749	192.209557715931	131.731700096046
ENST00000232165.7	310.53270347064	93.7674181507525	573.964380905149	537.987414882183	184.274300746007	391.078484660138
ENST00000232219.6	1706.60280625318	1925.62944231328	1367.33026119244	1736.71160133981	1707.84363897137	1245.96233007511
ENST00000232375.7	423.775398753381	407.684426742402	296.726383118544	408.525202744759	406.461495903873	292.279709588103
ENST00000232424.3	651.145497875759	690.345629283801	613.569809160378	571.551692102997	657.744633284792	587.303829594873
ENST00000232458.9	550.288722389568	600.655055400473	846.173117960931	603.198010625478	566.930025740109	584.559419176206
ENST00000232496.4	624.604241168866	712.088798710063	570.192435357032	678.9573792096	684.195489851204	526.926800384185
ENST00000232501.7	328.226874608569	342.454918463618	286.667861656898	424.827851680583	339.452659268961	347.167917961455
ENST00000232564.7	15.040045467239	8.15368853484805	16.9737549665269	13.4257108883254	6.17186653216292	20.5830781400072
ENST00000232607.6	442.354278448206	528.630806675982	402.969516057175	525.520683343024	499.039493886316	451.455513870826
ENST00000232744.12	303.455035015469	225.585382797463	217.515526608085	287.693804749831	200.144814685855	233.274885586749
ENST00000232766.5	749.34814769126	818.086749663087	705.353817497894	888.01487732781	863.179619283929	705.313477597581
ENST00000232854.8	117.666238067223	66.5884563679257	120.073599948394	94.9389555674441	49.3749322573034	115.265237584041
ENST00000232888.6	1262.47911069118	1299.15437321912	1108.95199114642	1308.04783226256	1505.93543384775	1177.35206960841
ENST00000232892.11	36.2730508327529	31.2558060502508	64.1230743179903	53.7028435533017	38.7945896307384	105.659801118704
ENST00000232905.3	529.055717024054	588.424522598201	502.926073082277	552.372105119675	619.831738872934	590.048240013541
ENST00000232974.10	189.327631175832	262.276981204279	197.398483684794	239.744837291525	231.004147346669	223.669449121412
ENST00000232975.7	130.936866420669	165.791666875244	103.72850257322	96.8569142657763	129.609197175421	60.3770292106879
ENST00000232978.12	819.240123686077	803.138320682532	1275.54625285493	568.674754055498	766.193145207083	499.482696197509
ENST00000233025.11	56.6213476413703	69.3063525462084	76.6962261450473	62.3336576957966	97.8681692957264	32.9329250240116
ENST00000233027.9	701.573885618854	740.626708582031	817.883526350053	594.567196482983	697.42091813441	841.161793321629
ENST00000233047.8	49.543679186199	51.6400273873709	52.1785800822863	43.1540707124746	56.4284940083467	27.4441041866763
ENST00000233055.8	911.249813603304	1039.59528819313	1535.18183808365	950.348535023607	1179.708202862	1595.87465845523
ENST00000233057.8	3204.4143930788	3413.67759992305	3666.95973036115	2934.47680844827	2956.32406890604	4056.23859879076
ENST00000233078.8	2112.68403386863	2476.00341841552	1867.74170390931	2032.07724088297	2384.98556707153	1900.50421492734
ENST00000233084.7	1472.15503867563	1984.06421014636	2285.1703445676	1610.12632724988	2124.88547750181	1648.01845640991
ENST00000233092.10	15.040045467239	4.07684426742402	18.2310701492325	10.5487728408271	22.0423804720104	16.4664625120058
ENST00000233099.5	596.293567348181	600.655055400473	831.085335768463	704.849821637085	739.74228864067	950.938210068335
ENST00000233114.12	2963.77366560298	3521.03449896521	3294.16577868892	3041.88249555487	3523.25409464615	2792.43760099432
ENST00000233121.6	337.958668734429	356.044399355031	286.667861656898	298.242577590658	330.635707080157	300.512940844106
ENST00000233143.5	21610.7759193086	24717.9067933918	19566.9675308573	22149.5460276894	23863.0810989985	15022.9026317866
ENST00000233146.6	1066.95851961707	1542.40608117542	1692.97489351322	901.440588216136	1444.21676852612	1335.1556686818
ENST00000233154.8	787.390615637806	842.547815267631	646.888661502079	624.295556307132	694.775832477769	522.810184756184
ENST00000233156.8	340.612794405118	366.915984068162	363.992745393298	370.166028778115	420.568619405959	574.953982710869
ENST00000233190.10	316.725663368915	311.199112413367	353.3055663403	326.052978716475	340.334354487841	360.889970054794
ENST00000233202.10	5.30825134137847	10.8715847131307	4.40060313946993	2.8769380474983	11.4620378454454	5.48882083733526
ENST00000233330.6	19.463588251721	13.5894808914134	24.517646062761	17.2616282849898	38.7945896307384	9.60543646533671
ENST00000233331.11	263.643149955131	290.814891076247	230.717336026495	263.719321020678	265.390260883006	241.508116842752
ENST00000233336.6	661.762000558516	735.190916225465	716.040996550892	756.634706492054	816.449772683267	750.596249505597
ENST00000233379.8	277.798486865473	221.508538530039	232.603308800553	272.350135163173	243.347880410995	264.835605401427
ENST00000233468.4	1073.15147951535	1194.51537035524	1540.21109881447	1220.78071148845	1079.19494790963	1287.12848635512
ENST00000233505.12	53.0825134137847	40.7684426742402	48.4066345341692	16.3026489358237	29.0959422230538	48.0271823266836
ENST00000233535.8	234.447767577549	293.53278725453	204.313717189675	192.754849182386	211.6068525313	196.225344934736
ENST00000233545.6	92.0096899172268	16.3073770696961	50.2926073082277	53.7028435533017	107.566816703411	78.2156969320275
ENST00000233557.7	668.839669013687	718.883539155769	534.987610241272	700.054924891254	670.088366349117	358.145559636126
ENST00000233575.6	2043.67676643071	2137.62534421933	1680.40174168616	2066.60049745295	2164.56176235143	1631.55199389791
ENST00000233596.7	926.289859070543	1092.59426366964	690.894692896778	852.532641408664	941.650493764286	789.017995366944
ENST00000233607.6	86.7014385758483	116.869535666155	77.953541327753	86.3081414249491	58.1918844461076	54.8882083733526
ENST00000233609.8	213.214762212035	298.968579611095	235.746596757317	235.908919894861	273.325517852929	163.292419910724
ENST00000233612.8	65.4684332103344	69.3063525462084	152.763794698742	100.692831662441	81.1159601369984	171.525651166727
ENST00000233615.6	601.60181868956	693.063525462084	497.896812351454	553.331084468841	619.831738872934	377.356432566799
ENST00000233616.8	1539.39288899976	542.220287567395	1000.19422784238	1345.44802688004	1371.03606535905	481.644028476169
ENST00000233623.9	166.325208696525	228.303278975745	175.395467987444	178.370158944895	148.12479677191	152.314778236054
ENST00000233627.13	712.190388301611	721.601435334052	555.733310755916	615.664742164637	747.677545610594	466.549771173498
ENST00000233630.10	138.01453487584	125.023224201003	106.243132938631	105.487728408271	113.738683235574	94.6821594440333
ENST00000233668.9	83.1626043482627	55.716871654795	79.2108565104587	74.8003892349559	95.2230836390851	102.915390700036
ENST00000233741.8	214.984179325828	252.764344580289	352.048251157594	259.883403624014	275.970603509571	415.778178428146
ENST00000233809.8	2721.36352101336	2966.58367859555	2172.64063571544	2381.14572397943	2604.52767657275	1985.58093790603
ENST00000233813.4	28.3106738206852	62.5116121005017	33.9475099330537	37.400194617478	45.8481513817817	43.9105666986821
ENST00000233838.8	277.798486865473	226.944330886604	263.407530776843	266.596259068176	245.992966067637	256.602374145424
ENST00000233893.9	1410.22543969288	1763.91461970546	1895.40263792883	1565.05429783908	1709.60702940913	1532.75321882587
ENST00000233948.3	249.487813044788	256.841188847713	160.307685794976	182.206076341559	163.113615492877	149.570367817386
ENST00000233957.5	30.080090934478	43.4863388525229	40.2340858465822	25.8924424274847	33.5044183174559	65.8658500480232
ENST00000233969.2	85.8167300189519	88.3316257941871	80.4681716931644	73.8414098857898	69.653922291553	101.543185490702
ENST00000234038.10	68.1225588810237	69.3063525462084	69.1523350488131	55.6208022516339	50.2566274761838	43.9105666986821
ENST00000234040.8	192.866465403418	220.149590440897	248.948406175727	219.606270959037	273.325517852929	174.270061585395
ENST00000234091.8	49.543679186199	66.5884563679257	60.9797863612261	56.5797816008	70.5356175104334	23.3274885586749
ENST00000234111.8	5787.76337921632	6066.34426992695	5850.91620272094	6186.37578147052	6559.81242847031	5560.17550822062
ENST00000234115.10	2340.05413299101	2671.69194325188	2143.72238651321	2048.37988981879	2355.88962484848	2211.99479744611
ENST00000234160.4	1703.94868058249	1795.17042575571	1448.42709047696	1472.03330096997	1751.04670469651	1270.66202384311
ENST00000234170.9	404.31181050166	678.115096481529	1028.48381945326	510.177013756366	677.141928100161	900.166617322983
ENST00000234179.6	30.9647994913744	69.3063525462084	42.7487162119936	41.2361120141424	25.5691613475321	238.763706424084
ENST00000234198.8	76.0849358930914	88.3316257941871	49.035292125522	52.7438642041356	66.1271414160313	50.7715927453512
ENST00000234256.3	856.397883075726	799.061476415108	677.692883478368	694.301048796258	713.291432074258	716.291119272252
ENST00000234296.6	488.359123406819	534.066599032547	605.397260472791	489.079468074712	539.597473954816	515.949158709515
ENST00000234301.2	2441.7956170341	2630.92350057764	2156.92419593162	2649.65994174594	2760.58773031459	2157.10658907276
ENST00000234310.7	1749.9535255411	1935.14207893727	2018.61952583399	1699.31140672233	1993.51288988862	2067.91325046606
ENST00000234371.9	70.7766845517129	78.8189891701978	63.4944167266375	74.8003892349559	74.0623983859551	57.6326187920203
ENST00000234389.3	45.120136401717	29.8968579611095	13.8304670097626	28.769380474983	20.2789900342496	32.9329250240116
ENST00000234392.2	23.0024224793067	28.5379098719682	27.6609340195252	25.8924424274847	29.0959422230538	37.049540652013
ENST00000234420.9	81.3931872344698	135.894808914134	128.874806227334	76.7183479332881	81.1159601369984	179.75888242273
ENST00000234453.9	377.770553794768	421.273907633816	514.870567317981	443.048459314739	401.17132459059	517.321363918849
ENST00000234454.5	1097.03861055155	1193.1564222661	875.091367163162	1212.14989734595	1274.93128650108	749.224044296264
ENST00000234590.10	47065.6105183322	53386.2756819176	40567.2743699992	47282.4768106346	51580.9336949422	38449.1899655335
ENST00000234626.10	449.431946903377	667.243511768398	808.453662479761	425.786831029749	611.014786684129	767.062712017603
ENST00000234668.6	15.040045467239	28.5379098719682	40.862743437935	16.3026489358237	18.5155995964888	24.6996937680087
ENST00000234677.6	8301.22038935903	8977.2110768677	7975.15020390221	8035.28796666277	8087.79024279007	6928.26410192644
ENST00000234739.7	1312.90749843427	1238.00170920776	1130.32634925242	1228.45254628178	1261.70585821788	1126.58047686306
ENST00000234827.5	319.379789039604	364.198087889879	343.875702470007	308.791350431485	349.151306676645	393.822895078805
ENST00000234831.9	392.810599262007	508.246585338861	399.82622810041	350.986441794793	508.738141294001	417.15038363748
ENST00000234875.8	4995.94922079403	6260.67384667416	6452.54151764562	5694.41937534831	6849.89015548196	6888.47015085576
ENST00000234961.6	35.3883422758565	42.1273907633816	40.862743437935	56.5797816008	31.741027879695	50.7715927453512
ENST00000235090.9	817.470706572284	994.750001251462	893.951094903748	812.255508743688	964.574569455177	694.335835922911
ENST00000235150.4	210.560636541346	271.789617828268	233.231966391906	271.391155814007	224.832280814507	185.247703260065
ENST00000235180.4	15.040045467239	16.3073770696961	3.77194554811708	6.71285544416271	8.81695218880418	9.60543646533671
ENST00000235307.6	161.016957355147	201.124317192918	191.111907771265	147.68281977158	218.660414282344	237.39150121475
ENST00000235310.7	46.8895535155098	35.3326503176749	32.0615371589952	19.179586983322	40.5579800684992	19.2108729306734
ENST00000235329.9	4030.73218522005	3989.87158971898	3473.33319222448	4006.61572081597	4075.19530166529	3090.20613141975
ENST00000235332.5	548.519305275775	551.732924191384	479.037084610869	582.100464943824	537.834083517055	380.100842985467
ENST00000235345.5	372.462302453389	335.660178017911	375.308582037649	391.263574459769	414.396752873796	347.167917961455
ENST00000235372.11	59.2754733120596	32.6147541393922	52.8072376736391	31.6463185224814	67.0088366349117	43.9105666986821
ENST00000235382.6	280.452612536162	434.863388525229	416.799983066937	358.658276588122	454.954732942296	513.204748290847
ENST00000235453.8	3.53883422758565	2.71789617828268	10.6871790529984	2.8769380474983	1.76339043776084	6.86102604666908
ENST00000235521.4	115.89682095343	139.971653181558	169.108892073916	171.657303500732	138.426149364226	214.064012656075
ENST00000235532.9	83.1626043482627	82.8958334376218	49.035292125522	72.8824305366237	70.5356175104334	46.6549771173498
ENST00000235835.7	1284.59682461359	1363.02493340876	1041.68562887167	1175.70868207764	1175.2997267676	977.010109045677
ENST00000235932.8	13.2706283534462	24.4610656045441	37.0907978898179	26.8514217766508	25.5691613475321	50.7715927453512
ENST00000235933.10	9.73179412586052	4.07684426742402	7.54389109623416	4.79489674583051	1.76339043776084	10.9776416746705
ENST00000236017.5	168.094625810318	165.791666875244	107.500448121337	118.913439296597	167.522091587279	123.498468840043
ENST00000236040.8	132.706283534462	85.6137296159045	64.1230743179903	96.8569142657763	62.6003605405097	68.6102604666908
ENST00000236051.2	2169.30538151	2393.1075849779	2294.60020843789	2291.96064450698	2388.51234794705	1879.92113678733
ENST00000236067.8	354.768131315461	303.045423878519	238.889884714082	378.79684292061	326.227230985755	282.674273122766
ENST00000236147.4	92.0096899172268	95.1263662398939	69.780992640166	60.4156989974644	73.1807031670747	48.0271823266836
ENST00000236192.11	100.856775486191	133.176912735851	172.880837622033	104.528749059105	143.716320677508	182.503292841398
ENST00000236273.8	616.641864156799	812.650957306522	1089.46360581448	701.972883589586	785.590440022452	1000.33759760435
ENST00000236342.11	90.240272803434	145.407445538123	104.985817755925	115.077521899932	179.865824651605	94.6821594440333
ENST00000236412.11	48.6589706293026	61.1526640113603	28.9182492022309	37.400194617478	52.0200179139446	38.4217458613469
ENST00000236671.6	3949.33899798558	4078.20321551316	2830.21647627051	3459.03851244213	3529.42596117831	2482.31922368487
ENST00000236709.3	3.53883422758565	1.35894808914134	3.77194554811708	6.71285544416271	4.40847609440209	8.2332312560029
ENST00000236877.10	30.080090934478	44.8452869416642	16.9737549665269	28.769380474983	15.8705139398475	32.9329250240116
ENST00000236957.9	681.225588810237	819.445697752229	836.114596499286	681.834317257098	831.438591404234	550.25428894286
ENST00000236959.13	2087.91219427553	2666.25615089531	2078.34199701251	2392.65347616942	2662.71956101886	2074.77427651273
ENST00000236980.10	200.828842415485	307.122268145943	345.761675244066	267.555238417342	305.948240951505	310.118377309442
ENST00000237163.9	22.1177139224103	51.6400273873709	16.345097375174	28.769380474983	32.6227230985755	42.5383614893483
ENST00000237177.10	145.092203331011	202.48326528206	439.43165635564	193.713828531553	208.961766874659	266.20781061076
ENST00000237264.8	61.9295989827488	101.921106685601	93.0413235202213	49.8669261566373	48.493237038423	109.776416746705
ENST00000237281.4	528.171008467158	581.629782152494	866.290160884222	582.100464943824	655.981242847031	837.045177693628
ENST00000237283.8	144.207494774115	141.330601270699	222.544787338908	210.975456816542	173.693958119442	215.436217865409
ENST00000237289.8	56.6213476413703	19.0252732479788	39.6054282552293	62.3336576957966	7.93525696992376	97.4265698627009
ENST00000237305.11	42.4660107310277	31.2558060502508	27.6609340195252	35.4822359191458	26.4508565664125	26.0718989773425
ENST00000237353.14	37.1577593896493	38.0505464959575	60.3511287698733	45.0720294108068	34.3861135363363	69.9824656760246
ENST00000237380.11	1550.89410023941	1622.58401843476	1757.09796783121	1776.02975465562	1815.41045567478	1822.28851799531
ENST00000237455.4	736.077519337814	691.704577372942	682.093486617838	748.003892349559	597.789358400923	665.519526526901
ENST00000237500.9	4228.02219340795	5142.25956931083	5636.54396406962	4444.86928338488	4892.52676956744	3998.60597999874
ENST00000237512.4	9.73179412586052	9.51263662398939	7.54389109623416	5.75387609499661	1.76339043776084	10.9776416746705
ENST00000237530.10	6410.5982032714	6831.43204411352	5747.18770014772	5939.91808873483	6305.00251021387	5653.48546245532
ENST00000237536.8	2262.19977998412	1947.37261173954	1749.55407673497	2128.93415514875	1978.52407116766	1578.03599073389
ENST00000237596.6	583.022938994735	701.217213996932	805.939032114349	590.731279086319	670.970061567998	852.1394349963
ENST00000237612.7	33.6189251620636	20.3842213371201	18.8597277405854	28.769380474983	44.0847609440209	34.3051302333454
ENST00000237642.6	299.916200787883	228.303278975745	257.749612454667	212.893415514875	252.164832599799	196.225344934736
ENST00000237654.8	7225.41478417299	7998.76845268593	6724.7502547014	6591.06506681862	7317.18862148859	7150.56134583852
ENST00000237822.7	274.259652637888	316.634904769932	350.790935974888	247.416672084854	335.044183174559	371.867611729464
ENST00000237837.1	23.0024224793067	17.6663251588374	17.6024125578797	18.2206076341559	24.6874661286517	13.7220520933382
ENST00000237853.8	579.484104767149	576.193989795928	742.444615387712	563.879857309668	613.659872340771	742.363018249595
ENST00000237858.10	461.817866699927	496.016052536589	409.884749562056	512.094972454698	436.439133345807	336.190276286785
ENST00000237889.8	217.638304996517	226.944330886604	381.595157951178	289.611763448163	256.573308694202	257.974579354757
ENST00000237937.7	90.240272803434	131.81796464671	122.588230313805	93.979976218278	76.7074840425963	104.28759590937
ENST00000238018.8	122.089780851705	135.894808914134	101.213872207808	149.600778469912	141.071235020867	152.314778236054
ENST00000238081.7	8068.54203889527	9577.86613226817	8528.99754188407	8310.51503987344	9633.40196148744	7844.89718176143
ENST00000238112.7	1528.776386317	1941.93681938298	1880.94351332772	1501.76166079412	1848.91487399224	1657.62389287525
ENST00000238138.2	11.5012112396533	8.15368853484805	6.28657591352846	10.5487728408271	10.580342626565	16.4664625120058
ENST00000238146.8	736.962227894711	679.47404457067	682.722144209191	687.588193352095	700.947699009932	713.546708853584
ENST00000238156.7	102.626192599984	134.535860824993	143.962588419802	103.569769709939	117.265464111096	94.6821594440333
ENST00000238256.7	589.21589889301	702.576162086073	536.873583015331	661.69575092461	642.755814563825	606.514702525547
ENST00000238379.9	244.17956170341	237.815915599735	187.968619814501	303.037474336488	217.778719063463	244.252527261419
ENST00000238477.5	224.715973451688	207.919057638625	269.694106690371	208.098518769044	209.843462093539	241.508116842752
ENST00000238497.9	1132.42695282741	1418.74180506356	1608.73477627193	1215.02683539345	1462.73236812261	1632.92419910724
ENST00000238561.9	124.743906522394	122.305328022721	126.988833453275	135.21608823242	123.437330643258	111.148621956039
ENST00000238609.3	122.089780851705	154.920082162113	120.702257539747	143.846902374915	160.468529836236	93.3099542346995
ENST00000238616.9	1090.84565065328	1140.15744678959	1053.00146551602	886.096918629478	1129.45157538581	1079.92549974571
ENST00000238618.7	119.435655181016	127.741120379286	182.939359083678	124.667315391593	144.598015896388	142.709341770717
ENST00000238647.4	3951.10841509937	3818.64413048717	3131.97212011988	3651.79336162452	3350.44183174559	2811.64847392499
ENST00000238667.8	83.1626043482627	114.151639487873	72.9242805969302	88.2261001232814	104.040035827889	71.3546708853584
ENST00000238682.7	42.4660107310277	42.1273907633816	23.8889884714082	48.9079468074712	45.8481513817817	27.4441041866763
ENST00000238714.7	286.645572434437	320.711749037356	374.679924446296	257.965444925681	331.517402299037	336.190276286785
ENST00000238721.8	102.626192599984	110.074795220449	98.0705842510441	155.354654564908	98.7498645146068	107.032006328038
ENST00000238738.8	1146.58228973775	1252.95013818832	1665.94261708504	1161.32399184015	1244.07195384027	1520.40337194187
ENST00000238788.13	1738.45231430145	1770.70936015117	1352.24247899997	1539.16185541159	1546.49341391625	1270.66202384311
ENST00000238789.9	215.868887882724	161.71482260782	272.837394647135	163.026489358237	171.048872462801	222.297243912078
ENST00000238823.12	1034.2243030119	1137.4395506113	1029.74113463596	1018.4360688144	1163.83768892215	908.399848578986
ENST00000238831.8	862.590842974001	934.956285329243	1112.09527910319	894.727732771973	946.940665077569	1132.0692977004
ENST00000238856.8	445.008404118895	581.629782152494	621.742357847965	528.397621390522	551.941207019142	565.348546245532
ENST00000238875.9	402.542393387867	428.068648079522	511.098621769864	421.950913633085	452.309647285654	518.693569128183
ENST00000238892.3	352.998714201668	368.274932157303	452.004808182697	373.042966825614	407.343191122753	393.822895078805
ENST00000238936.8	378.655262351664	411.761271009826	313.70013808507	389.345615761437	380.01063933746	289.535299169435
ENST00000238961.8	598.062984461974	860.214140426469	1246.62800365269	745.126954302061	935.478627232123	1719.37312729527
ENST00000239007.11	882.939139782619	1144.23429105701	990.135706380733	860.204476201993	1140.91361323126	1156.76899146841
ENST00000239117.3	16.8094625810318	2.71789617828268	3.77194554811708	8.63081414249491	5.29017131328251	8.2332312560029
ENST00000239144.4	424.660107310277	423.991803812098	345.133017652713	402.771326649763	337.6892688312	311.490582518776
ENST00000239151.5	371.577593896493	338.378074196194	334.445838599714	361.53521463562	285.669250917255	323.840429402781
ENST00000239165.8	598.062984461974	629.192965272441	517.385197683393	549.495167072176	588.972406212119	433.616846149486
ENST00000239223.3	280.452612536162	289.455942987106	206.828347555086	258.924424274847	284.787555698375	245.624732470753
ENST00000239231.6	1082.88327364121	1534.25239264057	2477.53956752157	1193.9292897118	1489.18322468903	2159.85099949143
ENST00000239243.6	389.271765034421	387.300205405282	306.784904580189	299.201556939824	306.829936170385	249.741348098755
ENST00000239316.4	7.9623770120677	4.07684426742402	10.0585214616455	16.3026489358237	9.69864740768459	9.60543646533671
ENST00000239367.6	803.315369661942	944.468921953232	802.167086566232	820.886322886183	863.179619283929	964.660262161673
ENST00000239374.7	4.42354278448206	2.71789617828268	9.4298638702927	4.79489674583051	3.52678087552167	9.60543646533671
ENST00000239440.8	705.997428403336	603.372951578755	511.098621769864	635.803308497125	607.488005808608	653.169679642897
ENST00000239446.5	12.3859197965498	4.07684426742402	6.28657591352846	1.9179586983322	5.29017131328251	6.86102604666908
ENST00000239449.6	20.3482968086175	5.43579235656536	19.4883853319382	13.4257108883254	12.3437330643258	17.8386677213396
ENST00000239614.8	20.3482968086175	27.1789617828268	25.7749612454667	12.4667315391593	28.2142470041734	28.8163093960101
ENST00000239666.8	433.507192879242	506.88763724972	409.256091970703	451.679273457234	488.459151259751	402.056126334808
ENST00000239690.8	207.906510870657	342.454918463618	423.715216571819	207.139539419878	258.336699131962	296.396325216104
ENST00000239830.8	112.357986725844	156.279030251254	155.278425064153	171.657303500732	110.211902360052	220.925038702744
ENST00000239852.10	12.3859197965498	12.2305328022721	22.0030156973496	16.3026489358237	14.9888187209671	16.4664625120058
ENST00000239878.8	432.622484322345	597.93715922219	954.930881264974	481.407633281383	493.749322573034	853.511640205634
ENST00000239882.6	896.209768136065	1284.20594423857	1188.79150524823	988.707708990251	1155.90243195223	1442.18767500984
ENST00000239891.3	413.158896070624	493.298156358307	531.844322284508	380.714801618942	447.901171191252	444.594487824156
ENST00000239893.9	27.4259652637888	19.0252732479788	44.0060313946992	23.0155043799864	29.9776374419342	9.60543646533671
ENST00000239906.9	2391.367229291	2342.82650567967	1838.82345470708	2303.46839669698	2185.72244760456	1642.52963557258
ENST00000239938.4	2165.76654728242	2467.84972988068	2256.25209536537	1734.79364264148	2037.59765083265	2784.20436973831
ENST00000239940.11	1007.68304630501	963.494195201211	986.992418423969	1285.99130723174	1325.18791397727	1081.29770495505
ENST00000239944.6	2067.56389746691	2205.5727486764	2589.44061878237	1884.39442111139	2073.74715480674	2281.97726312214
ENST00000240055.7	151.285163229286	202.48326528206	544.417474111565	172.616282849898	268.917041758527	306.001761681441
ENST00000240079.10	49.543679186199	57.0758197439363	54.6932104476976	54.6618229024678	51.1383226950642	63.1214396293555
ENST00000240093.7	257.450190056856	395.45389394013	328.159262686186	171.657303500732	283.024165260614	310.118377309442
ENST00000240100.6	1634.05670458767	1913.39890951101	1604.33417313246	1549.71062825242	1842.74300746007	1757.79487315662
ENST00000240101.2	26.5412567068923	16.3073770696961	24.517646062761	5.75387609499661	16.7522091587279	23.3274885586749
ENST00000240139.9	52.1978048568883	92.4084700616112	79.8395141018115	116.036501249098	96.986474076846	61.7492344200217
ENST00000240185.7	594.524150234388	671.320356035822	922.869344105979	769.101438031214	761.784669112681	1059.34242160571
ENST00000240285.9	398.118850603385	404.96653056412	365.250060576004	401.812347300597	433.794047689165	338.934686705453
ENST00000240304.5	852.859048848141	990.673156984038	1520.09405589118	901.440588216136	1016.59458736912	1402.39372393916
ENST00000240306.4	260.104315727545	322.070697126498	206.199689963734	259.883403624014	259.218394350843	203.086370981405
ENST00000240316.4	842.242546165384	922.72575252697	973.161951414206	933.086906738617	1004.2508543048	937.216157974996
ENST00000240328.3	18.5788796948246	12.2305328022721	3.14328795676423	22.0565250308203	7.93525696992376	28.8163093960101
ENST00000240333.11	41.5813021741313	27.1789617828268	35.2048251157594	27.8104011258169	64.3637509782705	59.0048240013541
ENST00000240364.6	474.203786496476	599.296107311331	446.975547451874	534.151497485519	511.383226950642	363.634380473461
ENST00000240423.8	988.219458053291	1199.9511627118	1174.96103823847	1025.14892425856	1178.82650764312	1031.89831741903
ENST00000240487.5	143.322786217219	110.074795220449	143.333930828449	151.518737168244	31.741027879695	209.947397028074
ENST00000240488.7	150.40045467239	192.97062865807	307.413562171542	178.370158944895	202.789900342496	193.480934516068
ENST00000240651.13	176.941711379282	255.482240758572	540.645528563448	204.26260137238	240.702794754354	396.567305497473
ENST00000240851.8	1828.69258710488	1767.99146397288	1660.28469876287	1565.05429783908	1619.67411708333	1492.95926775519
ENST00000240922.7	733.423393667125	858.855192337327	1319.55228424962	695.260028145424	878.168438004896	1086.78652579238
ENST00000241014.6	475.088495053373	513.682377695427	355.820196705711	373.042966825614	463.7716851311	365.006585682795
ENST00000241041.7	40.6965936172349	50.2810792982296	32.0615371589952	30.6873391733153	55.5467987894663	31.5607198146778
ENST00000241051.7	100.856775486191	93.7674181507525	144.591246011155	108.364666455769	115.502073673335	141.337136561383
ENST00000241052.4	1086.42210786879	1342.64071207164	984.477788058558	1171.87276468098	1268.75941996892	1140.3025289564
ENST00000241125.3	322.91862326719	380.505464959575	347.647648018124	278.104011258169	330.635707080157	340.306891914786
ENST00000241305.3	3.53883422758565	13.5894808914134	5.02926073082277	9.58979349166102	10.580342626565	4.11661562800145
ENST00000241337.8	13.2706283534462	9.51263662398939	6.91523350488131	15.3436695866576	9.69864740768459	24.6996937680087
ENST00000241393.3	23.0024224793067	16.3073770696961	4.40060313946993	15.3436695866576	4.40847609440209	6.86102604666908
ENST00000241416.11	144.207494774115	194.329576747212	177.910098352856	150.559757819078	172.812262900562	201.714165772071
ENST00000241436.8	57.5060561982667	138.612705092417	132.018094184098	24.9334630783186	72.2990079481942	116.637442793374
ENST00000241453.11	27.4259652637888	39.4094945850989	42.1200586206407	21.0975456816542	32.6227230985755	37.049540652013
ENST00000241463.4	80.5084786775734	91.0495219724698	61.608443952579	100.692831662441	100.513254952368	65.8658500480232
ENST00000241502.8	1181.08592345671	1554.63661397769	2029.30670488699	1124.88277657184	1501.52695775335	1841.49939092598
ENST00000241527.10	137.129826318944	12.2305328022721	21.3743581059968	25.8924424274847	72.2990079481942	27.4441041866763
ENST00000241600.9	1491.61862692735	1709.55669613981	1290.00537745604	1680.13181973901	1691.97312503152	1411.9991604045
ENST00000241704.7	6113.3361281542	6748.5362106759	5351.76207518678	5541.9416588309	6103.97600030913	4982.47711509109
ENST00000242057.8	962.562909903296	1293.71858086256	1315.15168111015	902.399567565302	1085.36681444179	1138.93032374707
ENST00000242059.9	4042.2333964597	4692.44775180505	4121.47916890926	3895.3741163127	4608.62090908794	4133.08209051345
ENST00000242067.10	177.826419936179	176.663251588374	145.84856119386	151.518737168244	167.522091587279	124.870674049377
ENST00000242108.8	130.936866420669	103.280054774742	106.243132938631	86.3081414249491	172.812262900562	93.3099542346995
ENST00000242140.9	312.302120584433	343.813866552759	297.983698301249	294.406660193993	338.57096405008	365.006585682795
ENST00000242159.4	592.754733120596	701.217213996932	501.040100308219	636.762287846292	685.958880288965	477.527412848168
ENST00000242209.8	2235.65852327723	2687.99932032157	1952.61047874194	1940.01522336302	2422.01676626451	2013.02504209271
ENST00000242248.9	177.826419936179	150.843237894689	127.617491044628	156.313633914075	181.629215089366	93.3099542346995
ENST00000242257.12	506.053294544747	497.375000625731	495.382181986043	521.684765946359	504.329665199599	418.522588846814
ENST00000242261.5	42.4660107310277	47.5631831199469	42.7487162119936	23.9744837291525	40.5579800684992	30.188514605344
ENST00000242275.6	163.671083025836	122.305328022721	182.310701492325	173.575262199064	169.28548202504	161.92021470139
ENST00000242315.3	21.2330053655139	21.7431694262615	13.2018094184098	13.4257108883254	31.741027879695	21.9552833493411
ENST00000242323.8	597.178275905078	625.116121005017	775.763467729413	644.43412263962	726.516860357464	859.000461042969
ENST00000242351.9	1493.38804404114	1619.86612225648	1598.67625481029	1549.71062825242	1445.098463745	1429.83782812584
ENST00000242480.3	55.7366390844739	61.1526640113603	23.2603308800553	34.5232565699797	27.3325517852929	48.0271823266836
ENST00000242505.10	457.394323915445	505.528689160579	608.540548429555	469.89988109139	493.749322573034	631.214396293555
ENST00000242576.6	2530.26647272374	3033.17213496347	2324.14711523147	2516.36181221185	3003.0539155067	2336.86547149549
ENST00000242577.10	1471.27033011873	1519.30396366002	1445.91246011155	1391.47903564001	1433.63642589956	1096.39196225772
ENST00000242591.9	51.3130962999919	59.793715922219	76.0675685536944	21.0975456816542	43.2030657251405	90.5655438160319
ENST00000242592.8	348.575171417186	449.811817505784	314.328795676423	362.494193984786	335.925878393439	237.39150121475
ENST00000242719.3	1546.47055745493	1721.78722894208	1731.32300658574	1625.46999683654	1673.45752543503	1726.23415334194
ENST00000242728.4	70.7766845517129	73.3831968136324	69.1523350488131	63.2926370449627	65.2454461971509	59.0048240013541
ENST00000242770.9	38.0424679465457	47.5631831199469	9.4298638702927	51.7848848549695	29.9776374419342	21.9552833493411
ENST00000242776.8	2280.77865967895	2334.67281714482	1857.05452485631	2297.71452060198	2256.25806511499	1503.93690942986
ENST00000242783.10	4821.66163508544	6117.98429731432	4151.02607570285	4902.30243293711	5056.5220802792	4551.60467936027
ENST00000242784.4	2526.72763849615	2629.56455248849	2036.85059598322	2431.97162948523	2475.80017461621	1851.10482739132
ENST00000242786.5	898.863893806754	915.931012081264	732.386093926066	1033.77973840106	940.768798545406	730.01317136559
ENST00000242804.8	5.30825134137847	4.07684426742402	3.77194554811708	3.83591739666441	5.29017131328251	13.7220520933382
ENST00000242810.10	74.3155187792986	80.1779372593391	83.6114596499286	93.0209968691119	80.234264918118	67.238055257357
ENST00000242827.10	481.281454951648	528.630806675982	422.457901389113	485.243550678047	566.048330521228	396.567305497473
ENST00000242839.8	188.442922618936	86.9726777050458	152.135137107389	163.026489358237	265.390260883006	170.153445957393
ENST00000242848.8	1084.652690755	1591.32821238451	1758.35528301391	1190.09337231513	1620.55581230221	1602.7356845019
ENST00000243040.10	22.1177139224103	42.1273907633816	20.1170429232911	25.8924424274847	8.81695218880418	19.2108729306734
ENST00000243045.9	244.17956170341	288.096994897964	270.951421873077	240.703816640692	259.218394350843	238.763706424084
ENST00000243056.4	104.395609713777	134.535860824993	94.9272962942798	93.979976218278	81.9976553558788	79.5879021413613
ENST00000243077.7	515.785088670608	543.579235656536	399.197570509058	449.761314758902	451.427952066774	392.450689869471
ENST00000243108.4	100.856775486191	96.4853143290352	102.471187390514	104.528749059105	83.7610457936397	60.3770292106879
ENST00000243112.9	69.8919759948165	47.5631831199469	45.8920041687578	53.7028435533017	62.6003605405097	24.6996937680087
ENST00000243167.8	360.961091213736	377.787568781293	323.130001955363	386.468677713939	374.720468024178	315.607198146778
ENST00000243189.11	39.8118850603385	63.870560189643	36.4621402984651	44.1130500616407	18.5155995964888	27.4441041866763
ENST00000243253.7	9788.41547350189	9664.83880997322	7511.82955907516	9656.92204610264	9020.62378436555	7153.30575625718
ENST00000243298.2	11.5012112396533	24.4610656045441	15.0877821924683	14.3846902374915	11.4620378454454	10.9776416746705
ENST00000243325.6	3.53883422758565	4.07684426742402	5.65791832217562	7.67183479332881	2.64508565664125	12.3498468840043
ENST00000243326.9	422.890690196485	638.70560189643	1186.27687488282	478.530695233885	682.432099413443	1115.60283518839
ENST00000243344.7	326.457457494776	383.223361137858	534.987610241272	321.258081970644	414.396752873796	489.877259732172
ENST00000243346.9	107.049735384466	105.997950953025	109.386420895395	93.979976218278	104.92173104677	100.170980281369
ENST00000243349.12	23.0024224793067	51.6400273873709	81.72548687587	53.7028435533017	50.2566274761838	60.3770292106879
ENST00000243389.7	510.476837329229	486.5034159126	445.718232269168	403.730305998929	424.977095500361	411.661562800145
ENST00000243440.1	38.0424679465457	40.7684426742402	34.5761675244066	52.7438642041356	42.3213705062601	38.4217458613469
ENST00000243498.9	900.633310920547	1171.41325283984	1025.96918908785	1017.47708946523	1148.84887020118	963.288056952339
ENST00000243501.9	678.571463139548	864.290984693893	1002.08020061644	765.265520634549	1023.64814912016	1154.02458104974
ENST00000243563.7	2198.50076388758	2175.67589071529	1931.8647782273	2325.5249217278	2044.65121258369	1591.75804282723
ENST00000243578.7	92.8943984741232	100.562158596459	86.12609001534	100.692831662441	108.448511922291	53.5160031640188
ENST00000243639.8	119.435655181016	115.510587577014	247.691090993022	194.672807880719	147.24310155303	207.202986609406
ENST00000243644.8	51.3130962999919	59.793715922219	84.8687748326343	61.3746783466305	65.2454461971509	75.4712865133599
ENST00000243662.10	250.372521601684	273.148565917409	238.889884714082	287.693804749831	283.905860479494	255.23016893609
ENST00000243673.6	55.7366390844739	29.8968579611095	64.1230743179903	52.7438642041356	48.493237038423	49.3993875360174
ENST00000243706.8	103.51090115688	93.7674181507525	154.6497674728	83.4312033774508	115.502073673335	170.153445957393
ENST00000243776.10	6154.03272177144	6321.82651068552	4363.51234158011	5303.15580088854	5485.90765187396	4889.16716085639
ENST00000243810.10	7.07766845517129	5.43579235656536	18.2310701492325	93.0209968691119	13.2254282832063	35.6773354426792
ENST00000243878.8	123.859197965498	135.894808914134	94.298638702927	93.979976218278	132.254282832063	101.543185490702
ENST00000243896.6	194.63588251721	247.328552223724	137.676012506273	273.309114512339	137.544454145345	53.5160031640188
ENST00000243903.5	744.039896349882	728.396175779759	778.906755686177	783.486128268705	883.458609318179	764.318301598936
ENST00000243913.8	10.6165026827569	16.3073770696961	10.0585214616455	8.63081414249491	9.69864740768459	15.094257302672
ENST00000243918.9	488.359123406819	569.399249350222	371.536636489532	476.612736535553	458.481513817817	414.405973218813
ENST00000243964.6	25.6565481499959	27.1789617828268	27.0322764281724	20.1385663324881	24.6874661286517	45.2827719080159
ENST00000243997.7	1171.35412933085	1291.00068468427	1343.44127272103	1375.17638670419	1331.35978050943	933.099542346995
ENST00000244007.7	1520.81400930493	1613.07138181077	1321.43825702368	1449.01779658998	1528.85950953864	1521.7755771512
ENST00000244020.4	5864.73302366631	7067.88901162411	7295.57134764978	6205.55536845384	7406.23983859551	7637.69419515202
ENST00000244040.3	671.493794684376	754.216189473444	857.488954605283	647.311060687119	760.9029738938	852.1394349963
ENST00000244050.2	256.565481499959	224.226434708321	216.258211425379	221.524229657369	240.702794754354	212.691807446742
ENST00000244051.2	360.961091213736	387.300205405282	374.051266854944	398.935409253098	415.278448092677	358.145559636126
ENST00000244061.5	1764.99357100834	1979.98736587893	1601.1908851757	1898.77911134888	2021.7271368928	1698.79004915526
ENST00000244070.7	38.0424679465457	40.7684426742402	39.6054282552293	44.1130500616407	35.2678087552167	30.188514605344
ENST00000244137.11	1141.27403839637	1329.05123118023	1028.48381945326	966.65118395943	1161.19260326551	787.64579015761
ENST00000244204.10	129.167449306876	171.227459231809	137.676012506273	91.1030381707797	140.189539801986	91.9377490253657
ENST00000244217.5	51.3130962999919	40.7684426742402	59.0938135871676	44.1130500616407	53.7834083517055	61.7492344200217
ENST00000244221.8	552.058139503361	592.501366865625	619.227727482554	523.602724644692	625.121910186216	614.74793378155
ENST00000244227.7	300.80090934478	165.791666875244	322.50134436401	263.719321020678	231.88584256555	205.830781400072
ENST00000244230.6	315.840954812019	452.529713684067	648.145976684785	404.689285348095	491.985932135273	500.854901406843
ENST00000244289.8	157.478123127561	152.20218598383	123.216887905158	128.503232788258	158.705139398475	105.659801118704
ENST00000244333.3	77.8543530068842	99.2032105073179	45.8920041687578	69.0465131399593	75.8257888237159	65.8658500480232
ENST00000244360.6	23.0024224793067	14.9484289805547	8.172548687587	19.179586983322	15.8705139398475	15.094257302672
ENST00000244364.10	840.473129051591	1191.79747417696	1809.90520550484	778.691231522875	861.416228846168	2188.66730888744
ENST00000244426.10	53.9672219706811	65.2295082787844	83.6114596499286	66.169575092461	67.8905318537922	124.870674049377
ENST00000244496.5	853.743757405037	846.624659535055	735.52938188283	796.91183915703	838.492153155277	664.147321317567
ENST00000244513.10	8.84708556896411	17.6663251588374	10.0585214616455	11.5077521899932	14.1071235020867	16.4664625120058
ENST00000244519.6	59.2754733120596	42.1273907633816	30.8042219762895	48.9079468074712	50.2566274761838	59.0048240013541
ENST00000244520.9	1799.4972047273	1872.63046683677	1708.06267570568	1869.05075152473	1926.50405325371	1417.48798124183
ENST00000244533.7	30.9647994913744	63.870560189643	18.2310701492325	45.0720294108068	73.1807031670747	53.5160031640188
ENST00000244546.4	46.8895535155098	27.1789617828268	32.690194750348	83.4312033774508	58.1918844461076	34.3051302333454
ENST00000244565.7	111.473278168948	108.715847131307	110.015078486748	92.0620175199458	90.814607544683	97.4265698627009
ENST00000244571.4	354.768131315461	309.840164324226	326.90194750348	354.822359191458	298.012983981581	266.20781061076
ENST00000244576.8	32.7342166051672	38.0505464959575	42.7487162119936	34.5232565699797	38.7945896307384	43.9105666986821
ENST00000244669.2	9.73179412586052	6.7947404457067	13.2018094184098	6.71285544416271	7.05356175104334	17.8386677213396
ENST00000244670.12	14.1553369103426	33.9737022285335	21.3743581059968	25.8924424274847	17.6339043776084	21.9552833493411
ENST00000244711.3	139.783951989633	96.4853143290352	74.1815957796359	85.349162075783	125.200721081019	60.3770292106879
ENST00000244741.9	3263.68986639086	3080.73531808342	2517.77365336815	3085.99554561652	2810.84435779077	2419.19778405552
ENST00000244745.3	5994.78518153008	7290.75649824329	5979.79100894828	6286.1096337838	7437.9808664752	6070.6358460928
ENST00000244751.6	5.30825134137847	8.15368853484805	2.51463036541139	4.79489674583051	5.29017131328251	4.11661562800145
ENST00000244763.8	747.578730577468	682.191940748953	840.515199638756	708.685739033749	714.173127293138	935.843952765663
ENST00000244777.6	52.1978048568883	40.7684426742402	45.8920041687578	66.169575092461	73.1807031670747	23.3274885586749
ENST00000244815.9	858.167300189519	962.135247112069	1214.5664664937	935.004865436949	1044.80883437329	1159.51340188707
ENST00000244869.2	9030.22024024167	8868.49522973639	14248.5243080123	11483.7777062641	11027.3621025374	15040.741299508
ENST00000245046.6	106.165026827569	112.792691398731	95.5559538856327	81.5132446791186	88.1695218880418	75.4712865133599
ENST00000245105.7	130.052157863772	57.0758197439363	26.4036188368196	54.6618229024678	78.4708744803572	164.664625120058
ENST00000245121.9	28.3106738206852	25.8200136936855	49.035292125522	23.0155043799864	14.1071235020867	42.5383614893483
ENST00000245157.9	679.456171696444	809.933061128239	712.897708594128	737.455119508732	813.804687026626	713.546708853584
ENST00000245185.5	5909.85316006803	5725.24829955247	5046.86314338065	5984.99011814564	5472.68222359075	4109.75460195478
ENST00000245206.9	3270.76753484603	3555.00820119375	2888.05297467498	3237.51428278476	3747.20468024178	2791.06539578498
ENST00000245304.4	741.385770679193	920.007856348688	1291.8913502301	855.409579456163	1053.6257865621	1248.70674049377
ENST00000245323.4	326.457457494776	368.274932157303	348.276305609477	322.21706131981	526.372045671609	384.217458613469
ENST00000245382.6	39.8118850603385	33.9737022285335	37.0907978898179	40.2771326649763	31.741027879695	13.7220520933382
ENST00000245407.7	253.026647272374	264.994877382561	225.059417704319	261.801362322346	225.713976033387	168.781240748059
ENST00000245414.8	184.019379834454	108.715847131307	120.073599948394	194.672807880719	116.383768892215	142.709341770717
ENST00000245441.9	518.439214341297	572.117145528504	956.18819644768	444.007438663905	648.927681095987	902.911027741651
ENST00000245451.8	3831.67275991836	5628.76298522343	3717.25233766938	3205.86796426228	4349.4025147371	3560.87251822125
ENST00000245457.5	13.2706283534462	24.4610656045441	22.0030156973496	8.63081414249491	12.3437330643258	19.2108729306734
ENST00000245458.10	4312.06950631311	5055.28689160579	3546.25747282141	4945.45650364959	4892.52676956744	2913.19165941569
ENST00000245479.2	3368.97018466153	4515.78450021668	3569.51780370146	3047.63637164987	4036.40071203455	3810.61386632001
ENST00000245539.10	1336.79462947048	1579.09767958224	1331.49677848533	1181.46255817264	1447.74354940165	802.740047460282
ENST00000245543.5	1000.60537784984	934.956285329243	731.757436334713	918.702216501125	885.221999755939	620.236754618885
ENST00000245544.8	1497.81158682562	1709.55669613981	1348.47053345186	1432.71514765416	1697.2632963448	1239.10130402844
ENST00000245551.9	45.120136401717	12.2305328022721	20.7457005146439	26.8514217766508	38.7945896307384	37.049540652013
ENST00000245552.6	531.709842694743	490.580260180024	502.297415490924	523.602724644692	491.104236916393	399.31171591614
ENST00000245564.6	647.606663648173	746.062500938596	609.797863612261	695.260028145424	714.173127293138	509.088132662846
ENST00000245615.5	1129.77282715672	1106.18374456105	730.500121152008	1006.92831662441	923.134894167797	993.476571557683
ENST00000245618.5	235.332476134445	301.686475789378	211.857608285909	166.862406754902	255.691613475321	170.153445957393
ENST00000245663.8	484.820289179233	474.272883110328	374.679924446296	444.966418013071	396.762848496188	370.49540652013
ENST00000245680.6	159.247540241354	156.279030251254	308.042219762895	210.975456816542	196.618033810333	329.329250240116
ENST00000245787.8	272.490235524095	341.095970374477	385.995761090648	319.340123272312	341.216049706722	465.177565964164
ENST00000245796.10	277.798486865473	347.890710820183	164.079631343093	255.088506878183	257.455003913082	212.691807446742
ENST00000245812.7	414.928313184417	523.195014319416	309.2995349456	435.37662452141	414.396752873796	293.651914797437
ENST00000245816.9	1189.93300902567	1117.05532927418	909.038877096216	1115.29298308018	1137.38683235574	780.784764110941
ENST00000245817.4	817.470706572284	911.85416781384	575.221696087855	710.603697732081	668.324975911357	555.743109780196
ENST00000245838.12	278.68319542237	616.962432470169	683.979459391897	387.427657063105	485.81406560311	740.990813040261
ENST00000245857.9	2192.30780398931	2375.44125981906	2424.10367225658	2527.86956440184	2419.37168060787	2100.84617549007
ENST00000245865.10	54.8519305275775	23.1021175154028	23.8889884714082	31.6463185224814	24.6874661286517	111.148621956039
ENST00000245903.3	9.73179412586052	4.07684426742402	16.9737549665269	11.5077521899932	7.05356175104334	15.094257302672
ENST00000245907.10	23.0024224793067	28.5379098719682	24.517646062761	35.4822359191458	32.6227230985755	34.3051302333454
ENST00000245908.10	1130.65753571361	1274.69330761458	1039.17099850626	1203.51908320346	1149.73056542006	904.283232950985
ENST00000245912.7	9.73179412586052	5.43579235656536	14.4591246011155	5.75387609499661	4.40847609440209	13.7220520933382
ENST00000245923.8	44.2354278448206	88.3316257941871	50.2926073082277	85.349162075783	52.9017131328251	61.7492344200217
ENST00000245925.7	981.14178959812	1038.23634010398	958.702826813091	868.835290344488	916.963027635634	798.623431832281
ENST00000245932.10	4130.70425214934	4182.84221837705	3265.87618707804	4196.49363195086	3801.86978381236	2862.42006667034
ENST00000245934.11	3754.70311546837	3845.82309226999	3219.35552531793	3539.59277777208	3563.81207471465	2873.39770834501
ENST00000245960.9	1206.74247160671	1432.33128595497	1251.02860679216	1520.94124777744	1080.95833834739	1277.52304988978
ENST00000246015.8	475.088495053373	682.191940748953	631.800879309611	712.521656430413	841.137238811918	639.447627549558
ENST00000246024.6	754.656399032639	907.777323546416	932.299207976271	669.367585717939	797.934173086778	760.201685970934
ENST00000246041.6	71.6613931086093	39.4094945850989	27.0322764281724	47.9489674583051	59.9552748838684	12.3498468840043
ENST00000246043.8	4826.08517786992	5158.56694638053	4089.41763175027	3950.03593921517	4203.92280362183	3526.56738798791
ENST00000246069.11	365.384633998218	497.375000625731	423.086558980466	397.976429903932	462.889989912219	316.979403356112
ENST00000246071.7	90.240272803434	122.305328022721	146.477218785213	134.257108883254	147.24310155303	236.019296005416
ENST00000246100.3	39.8118850603385	58.4347678330777	32.0615371589952	79.5952859807864	44.0847609440209	26.0718989773425
ENST00000246112.8	50.4283877430954	50.2810792982296	31.4328795676423	25.8924424274847	10.580342626565	24.6996937680087
ENST00000246117.8	2956.69599714781	2848.35519484025	2103.48830066662	2615.13668517596	2788.80197731876	2195.52833493411
ENST00000246139.9	12.3859197965498	5.43579235656536	7.54389109623416	14.3846902374915	8.81695218880418	4.11661562800145
ENST00000246149.10	55.7366390844739	47.5631831199469	50.2926073082277	38.3591739666441	40.5579800684992	46.6549771173498
ENST00000246151.8	1058.11143404811	1043.67213246055	956.18819644768	1010.76423402107	1127.68818494805	1059.34242160571
ENST00000246163.2	22.1177139224103	23.1021175154028	26.4036188368196	19.179586983322	26.4508565664125	32.9329250240116
ENST00000246166.2	575.060561982667	623.757172915875	512.984594543923	571.551692102997	653.336157190389	341.67909712412
ENST00000246174.6	99.9720669292945	100.562158596459	176.024125578797	187.00097308739	45.8481513817817	107.032006328038
ENST00000246186.7	68.1225588810237	86.9726777050458	65.380389500696	72.8824305366237	81.9976553558788	107.032006328038
ENST00000246190.10	188.442922618936	173.945355410092	132.018094184098	129.462212137424	150.769882428551	127.615084468045
ENST00000246194.7	2846.99213609265	2891.84153369277	2295.8575236206	2785.83500932753	2709.44940761952	2218.85582349278
ENST00000246229.4	1085.5373993119	1104.82479647191	928.527262428154	1108.58012763601	1096.82885228724	982.498929883012
ENST00000246337.8	909.480396489511	1047.74897672797	792.108565104587	930.209968691119	993.670511678231	765.690506808269
ENST00000246489.11	167.209917253422	150.843237894689	145.219903602508	143.846902374915	116.383768892215	111.148621956039
ENST00000246529.3	227.370099122378	190.252732479788	176.65278317015	216.729332911539	173.693958119442	166.036830329392
ENST00000246532.5	19.463588251721	24.4610656045441	15.7164397838212	11.5077521899932	13.2254282832063	9.60543646533671
ENST00000246533.7	17.6941711379282	43.4863388525229	14.4591246011155	32.6052978716475	14.9888187209671	38.4217458613469
ENST00000246535.3	278.68319542237	330.224385661346	270.951421873077	317.42216457398	294.48620310606	222.297243912078
ENST00000246548.8	574.175853425771	693.063525462084	648.145976684785	568.674754055498	761.784669112681	660.030705689566
ENST00000246551.8	1.76941711379282	8.15368853484805	5.65791832217562	4.79489674583051	6.17186653216292	4.11661562800145
ENST00000246553.3	7.07766845517129	4.07684426742402	9.4298638702927	11.5077521899932	11.4620378454454	10.9776416746705
ENST00000246554.7	275.144361194784	404.96653056412	305.527589397483	311.668288478983	356.204868427689	230.530475168081
ENST00000246672.3	1043.95609713777	971.647883736059	748.73119130124	901.440588216136	762.666364331561	834.30076727496
ENST00000246747.8	746.694022020571	862.932036604751	626.142960987435	742.250016254563	804.987734837821	569.465161873534
ENST00000246784.7	531.709842694743	504.169741071437	514.870567317981	507.300075708868	506.97475085624	380.100842985467
ENST00000246792.3	607.794778587835	748.780397116879	565.163174626209	546.618229024678	649.809376314868	547.509878524193
ENST00000246794.9	73.4308102224021	116.869535666155	81.72548687587	96.8569142657763	101.394950171248	54.8882083733526
ENST00000246802.9	6939.65392029545	7269.01332881703	5311.5279893402	6647.64484841942	6905.43695427143	6361.54335047157
ENST00000246841.3	22.1177139224103	21.7431694262615	30.8042219762895	20.1385663324881	12.3437330643258	15.094257302672
ENST00000246868.6	793.583575536081	895.546790744144	1112.09527910319	895.686712121139	873.759961910494	1003.08200802302
ENST00000246911.6	25.6565481499959	31.2558060502508	22.6316732887025	45.0720294108068	21.16068525313	17.8386677213396
ENST00000246912.8	64.583724653438	24.4610656045441	41.4914010292879	25.8924424274847	57.3101892272271	45.2827719080159
ENST00000246914.9	66.3531417672309	58.4347678330777	57.207840813109	61.3746783466305	58.1918844461076	46.6549771173498
ENST00000246949.9	128.28274074998	129.100068468427	124.474203087864	129.462212137424	126.0824162999	112.520827165373
ENST00000246957.9	6364.59335831278	6910.25103328372	5619.57020910309	6598.73690161195	6840.19150807428	5428.44380812458
ENST00000247001.9	596.293567348181	532.707650943406	407.998776787997	511.135993105532	490.222541697512	343.051302333454
ENST00000247003.8	966.101744130881	970.288935646917	776.392125320765	969.528122006929	954.875922047492	724.524350528255
ENST00000247020.8	562.674642186118	502.810792982296	444.460917086462	565.797816008	554.586292675783	378.728637776133
ENST00000247026.9	287.530280991334	494.657104447448	569.563777765679	338.519710255634	413.515057654916	572.209572292201
ENST00000247087.10	315.840954812019	216.072746173473	202.427744415617	137.134046930753	279.497384385092	166.036830329392
ENST00000247140.8	42.4660107310277	35.3326503176749	26.4036188368196	25.8924424274847	35.2678087552167	6.86102604666908
ENST00000247153.7	14.1553369103426	8.15368853484805	7.54389109623416	6.71285544416271	2.64508565664125	4.11661562800145
ENST00000247161.7	1011.2218805326	1036.87739201484	830.45667817711	1063.50809822521	922.253198948917	775.295943273606
ENST00000247178.5	721.037473870575	816.727801573946	733.643409108772	749.921851047891	760.9029738938	754.712865133599
ENST00000247191.6	730.769267996436	1064.05635379767	1584.21713020917	854.450600106997	1121.51631841589	1001.70980281369
ENST00000247194.8	39.8118850603385	55.716871654795	60.3511287698733	39.3181533158102	41.4396752873796	56.2604135826865
ENST00000247207.6	84.0473129051591	69.3063525462084	62.2371015439318	71.9234511874576	96.986474076846	39.7939510706807
ENST00000247225.6	266.29727562582	311.199112413367	402.340858465822	237.826878593193	317.41027879695	375.984227357466
ENST00000247226.12	584.792356108528	517.759221962851	538.759555789389	561.002919262169	605.724615370847	570.837367082868
ENST00000247291.7	1528.776386317	1954.16735218525	1444.02648733749	1732.87568394315	1868.31216880761	1605.48009492056
ENST00000247461.8	2458.60507961513	2562.97609612057	2999.95402593578	2639.11116890511	3167.93092143734	2391.75367986884
ENST00000247655.3	2714.28585255819	3201.681698017	2737.17515275029	2925.84599430578	3092.10513261362	2196.90054014344
ENST00000247665.11	1005.91362919122	1198.59221462266	875.091367163162	1065.42605692354	1111.81767100821	731.385376574924
ENST00000247668.6	521.978048568883	559.886612726232	427.487162119936	536.069456183851	558.994768770185	347.167917961455
ENST00000247706.3	130.936866420669	85.6137296159045	101.213872207808	129.462212137424	92.5779979824439	93.3099542346995
ENST00000247815.8	422.890690196485	418.556011455533	565.791832217562	410.443161443092	472.588637319904	590.048240013541
ENST00000247843.6	411.389478956831	543.579235656536	643.116715953962	586.895361689654	579.273758804434	596.90926606021
ENST00000247866.8	557.366390844739	589.783470687342	482.809030158986	583.05944429299	635.702252812781	316.979403356112
ENST00000247879.2	1.76941711379282	4.07684426742402	8.172548687587	1.9179586983322	6.17186653216292	9.60543646533671
ENST00000247881.3	20.3482968086175	24.4610656045441	39.6054282552293	16.3026489358237	17.6339043776084	38.4217458613469
ENST00000247883.5	20.3482968086175	19.0252732479788	26.4036188368196	14.3846902374915	20.2789900342496	27.4441041866763
ENST00000247930.4	565.328767856807	638.70560189643	451.376150591344	598.403113879647	585.445625336597	542.021057686857
ENST00000247933.8	145.976911887908	144.048497448982	82.9828020585757	144.805881724081	127.845806737661	203.086370981405
ENST00000247956.10	874.976762770551	1034.15949583656	854.345666648518	825.681219632013	974.273216862862	916.633079834989
ENST00000247970.8	982.911206711913	910.495219724698	834.85728131658	948.430576325275	974.273216862862	658.658500480232
ENST00000247977.8	325.572748937879	202.48326528206	190.483250179912	278.104011258169	247.756356505397	223.669449121412
ENST00000248041.12	565.328767856807	625.116121005017	608.540548429555	444.966418013071	394.999458058427	433.616846149486
ENST00000248054.9	997.951252179152	1030.08265156914	993.278994337497	1150.77521899932	1069.49630050195	1101.88078309505
ENST00000248071.5	444.123695561998	414.479167188109	460.177356870284	364.412152683119	372.075382367536	419.894794056148
ENST00000248076.3	300.80090934478	275.866462095692	342.618387287301	303.037474336488	282.142470041734	614.74793378155
ENST00000248089.7	234.447767577549	278.584358273975	198.655798867499	195.631787229885	239.821099535474	155.059188654721
ENST00000248098.7	3223.87798133052	3397.37022285335	3101.16789814359	3192.44225337395	3151.17871227861	2922.79709588103
ENST00000248104.11	365.384633998218	342.454918463618	328.159262686186	243.58075468819	311.238412264787	252.485758517422
ENST00000248114.6	533.479259808536	539.502391389112	424.343874163171	512.094972454698	513.146617388403	321.096018984113
ENST00000248121.6	147.746329001701	130.459016557569	119.444942357041	116.995480598264	128.727501956541	108.404211537371
ENST00000248139.7	204.367676643071	232.380123243169	191.111907771265	185.083014389058	201.026509904735	160.548009492056
ENST00000248142.7	13.2706283534462	19.0252732479788	12.5731518270569	31.6463185224814	24.6874661286517	15.094257302672
ENST00000248150.4	21.2330053655139	27.1789617828268	10.0585214616455	25.8924424274847	11.4620378454454	16.4664625120058
ENST00000248244.5	597.178275905078	557.16871654795	436.917025990228	584.018423642156	521.081874358327	485.760644104171
ENST00000248248.7	909.480396489511	905.059427368133	811.596950436525	942.676700230278	929.30676069996	889.188975648313
ENST00000248306.7	61.9295989827488	89.6905738833285	89.898035563457	86.3081414249491	71.4173127293138	85.0767229786966
ENST00000248342.8	946.63815587916	1079.00478277822	842.401172412814	1074.05687106603	1188.5251550508	869.978102717639
ENST00000248378.5	500.745043203369	496.016052536589	440.688971538345	511.135993105532	462.008294693339	334.818071077451
ENST00000248420.9	43.3507192879242	66.5884563679257	32.690194750348	33.5642772208136	44.0847609440209	34.3051302333454
ENST00000248437.8	668.839669013687	818.086749663087	562.019886669445	578.264547547159	696.53922291553	496.738285778841
ENST00000248450.8	2172.84421573759	2306.13490727286	1946.32390282841	2310.18125214114	2185.72244760456	1941.67037120735
ENST00000248451.7	412.274187513728	434.863388525229	287.296519248251	403.730305998929	462.889989912219	271.696631448096
ENST00000248553.6	3809.55504599595	3917.84734099449	2905.0267296415	3179.01654248563	3205.8438158492	2405.47573196218
ENST00000248564.5	6.19295989827488	14.9484289805547	7.54389109623416	7.67183479332881	11.4620378454454	13.7220520933382
ENST00000248566.3	1133.3116613843	1395.63968754816	1396.24851039467	1217.90377344095	1462.73236812261	998.965392395018
ENST00000248594.10	1425.26548516012	1720.42828085294	2104.11695825798	1525.73614452327	1641.71649755534	1963.62565455669
ENST00000248600.5	59.2754733120596	69.3063525462084	70.4096502315188	50.8259055058034	72.2990079481942	46.6549771173498
ENST00000248633.8	345.0363371896	410.402322920685	476.522454245458	392.222553808936	401.17132459059	448.711103452158
ENST00000248668.4	619.295989827488	582.988730241635	396.682940143646	556.208022516339	500.802884324077	489.877259732172
ENST00000248701.8	7.9623770120677	20.3842213371201	8.172548687587	17.2616282849898	16.7522091587279	10.9776416746705
ENST00000248846.9	219.40772211031	429.427596168664	382.223815542531	276.186052559837	357.96825886545	473.410797220167
ENST00000248879.7	696.265634277476	841.18886717849	611.055178794967	720.193491223742	814.686382245506	558.487520198863
ENST00000248901.10	19.463588251721	33.9737022285335	20.7457005146439	37.400194617478	17.6339043776084	6.86102604666908
ENST00000248923.8	41.5813021741313	66.5884563679257	30.8042219762895	52.7438642041356	22.0423804720104	46.6549771173498
ENST00000248924.10	565.328767856807	581.629782152494	499.782785125513	593.608217133817	568.693416177869	388.33407424147
ENST00000248929.13	928.059276184336	907.777323546416	824.798759854935	932.127927389451	902.855904133548	749.224044296264
ENST00000248948.3	17.6941711379282	12.2305328022721	9.4298638702927	27.8104011258169	8.81695218880418	35.6773354426792
ENST00000248958.4	797.122409763667	803.138320682532	656.947182963725	696.21900749459	709.764651198736	402.056126334808
ENST00000248975.5	2862.03218155989	2963.86578241726	2768.60803231794	2918.17415951245	3208.48890150584	2723.82734052762
ENST00000249014.4	3989.15088304592	4171.97063366392	3393.49367812267	4007.57470016514	4222.43840321832	3645.94924119995
ENST00000249041.2	3.53883422758565	1.35894808914134	5.02926073082277	3.83591739666441	1.76339043776084	1.37220520933382
ENST00000249042.7	522.862757125779	570.758197439363	343.247044878654	554.290063818007	519.318483920566	303.257351262773
ENST00000249064.8	1027.14663455673	1005.62158596459	1019.05395558296	887.055897978644	1052.74409134322	974.265698627009
ENST00000249071.10	1003.25950352053	1030.08265156914	859.374927379341	1004.05137857691	954.875922047492	865.861487089638
ENST00000249075.3	1488.07979269976	1216.2585397815	1269.2596769414	1384.76618019585	1081.84003356627	1272.03422905245
ENST00000249209.8	126.513323636187	164.432718786102	132.018094184098	155.354654564908	136.662758926465	75.4712865133599
ENST00000249269.8	455.624906801652	592.501366865625	564.534517034856	429.622748426414	648.045985877107	642.192037968226
ENST00000249289.4	1204.08834593602	1375.25546621104	1034.77039536679	1301.3349768184	1341.05842791712	871.350307926973
ENST00000249299.6	258.334898613752	267.712773560844	380.337842768472	319.340123272312	248.638051724278	323.840429402781
ENST00000249330.2	209.675927984449	214.713798084332	177.910098352856	260.84238297318	206.316681218018	259.346784564091
ENST00000249344.6	289.299698105126	231.021175154028	375.308582037649	327.970937414807	268.917041758527	360.889970054794
ENST00000249356.3	277.798486865473	312.558060502508	377.823212403061	301.119515638156	309.475021827027	415.778178428146
ENST00000249364.8	4297.02946084587	4946.57104447448	4292.47403375724	3665.21907251284	4471.95815016148	4145.43193739746
ENST00000249373.7	776.774112955049	784.113047434554	585.908875140853	748.962871698725	766.193145207083	628.469985874888
ENST00000249375.8	138.899243432737	187.534836301505	60.9797863612261	144.805881724081	208.961766874659	98.7987750720348
ENST00000249389.2	47.7742620724062	36.6915984068162	54.6932104476976	43.1540707124746	52.0200179139446	54.8882083733526
ENST00000249396.11	43.3507192879242	31.2558060502508	43.3773738033464	27.8104011258169	46.7298466006621	32.9329250240116
ENST00000249442.10	522.862757125779	623.757172915875	747.473876118534	570.59271275383	581.918844461076	585.93162438554
ENST00000249501.4	7.07766845517129	4.07684426742402	1.88597277405854	3.83591739666441	7.93525696992376	12.3498468840043
ENST00000249601.8	114.127403839637	123.664276111862	76.6962261450473	76.7183479332881	142.834625458628	78.2156969320275
ENST00000249636.10	590.985316006803	766.446722275716	871.319421615045	665.531668321275	848.190800562962	953.682620487002
ENST00000249647.7	732.538685110229	823.522542019653	896.465725269159	743.208995603729	776.773487833648	762.946096389602
ENST00000249700.8	161.016957355147	284.02015063054	355.191539114358	261.801362322346	257.455003913082	381.473048194801
ENST00000249736.11	95.5485241448124	81.5368853484805	145.219903602508	86.3081414249491	113.738683235574	141.337136561383
ENST00000249786.8	2495.76283900478	2957.07104197156	2185.21378754249	2562.39282097182	2554.27104909657	1553.33629696588
ENST00000249806.10	1055.45730837742	998.826845518886	870.06210643234	837.188971822007	954.875922047492	809.601073506952
ENST00000249822.8	2739.94240070819	3185.3743209473	3634.89819320216	2869.26621270498	3663.44363444814	3936.85674557872
ENST00000249837.7	373.347011010286	741.985656671172	959.960141995797	358.658276588122	605.724615370847	658.658500480232
ENST00000249861.8	42.4660107310277	51.6400273873709	67.2663622747546	46.0310087599729	42.3213705062601	43.9105666986821
ENST00000249883.9	2629.35383109613	3800.97780532833	3100.53924055224	1993.71806691633	3198.79025409816	2804.78744787832
ENST00000249887.2	8.84708556896411	5.43579235656536	11.9444942357041	4.79489674583051	8.81695218880418	8.2332312560029
ENST00000249923.7	400.772976274074	466.11919457548	460.806014461636	473.735798488054	494.631017791914	365.006585682795
ENST00000250018.6	29.1953823775816	13.5894808914134	42.7487162119936	28.769380474983	28.2142470041734	57.6326187920203
ENST00000250024.8	220.292430667206	180.740095855798	303.641616623425	187.00097308739	249.519746943158	198.969755353403
ENST00000250055.2	30.9647994913744	24.4610656045441	17.6024125578797	18.2206076341559	22.0423804720104	20.5830781400072
ENST00000250056.12	452.086072574066	562.604508904515	362.735430210592	384.550719015607	440.847609440209	268.952221029428
ENST00000250076.7	65.4684332103344	48.9221312090883	48.4066345341692	90.1440588216136	71.4173127293138	39.7939510706807
ENST00000250087.9	45.120136401717	36.6915984068162	31.4328795676423	30.6873391733153	21.16068525313	35.6773354426792
ENST00000250092.10	79.623770120677	57.0758197439363	56.5791832217562	77.6773272824542	52.0200179139446	53.5160031640188
ENST00000250101.9	376.001136680975	384.582309226999	377.823212403061	374.00194617478	394.999458058427	318.351608565445
ENST00000250113.11	1995.9025043583	1931.06523466985	1621.30792809899	1921.79461572887	2015.55527036063	1471.00398440585
ENST00000250124.10	374.231719567182	417.197063366392	248.948406175727	342.355627652298	317.41027879695	257.974579354757
ENST00000250237.9	149.515746115494	154.920082162113	133.904066958156	106.446707757437	147.24310155303	128.987289677379
ENST00000250241.12	108.819152498259	19.0252732479788	47.7779769428163	70.0054924891254	69.653922291553	175.642266794728
ENST00000250244.10	1456.23028465149	1500.27869041204	1147.9287618103	1350.24292362587	1396.60522670658	1352.99433640314
ENST00000250263.7	1692.44746934283	2198.77800823069	2483.8261434351	2142.35986603707	2432.59710889107	2795.18201141298
ENST00000250340.8	60.160181868956	61.1526640113603	51.5499224909334	62.3336576957966	53.7834083517055	24.6996937680087
ENST00000250377.11	213.214762212035	122.305328022721	203.685059598322	194.672807880719	177.220738994964	270.324426238762
ENST00000250378.7	1.76941711379282	1.35894808914134	6.28657591352846	1.9179586983322	4.40847609440209	10.9776416746705
ENST00000250379.12	49.543679186199	28.5379098719682	70.4096502315188	45.0720294108068	40.5579800684992	39.7939510706807
ENST00000250383.10	415.813021741313	443.017077060077	369.022006124121	301.119515638156	313.001802702548	255.23016893609
ENST00000250405.9	1324.40870967393	1310.02595793225	1301.32121410039	1416.41249871833	1449.50693983941	1248.70674049377
ENST00000250448.2	55.7366390844739	46.2042350308056	27.0322764281724	50.8259055058034	24.6874661286517	24.6996937680087
ENST00000250454.7	391.041182148214	502.810792982296	533.101637467214	446.884376711403	533.425607422653	504.971517034844
ENST00000250457.7	82.2778957913662	86.9726777050458	57.8364984044619	92.0620175199458	56.4284940083467	65.8658500480232
ENST00000250489.8	324.688040380983	466.11919457548	334.445838599714	346.191545048963	365.903515835373	225.041654330746
ENST00000250495.9	836.049586267109	1011.05737832116	843.65848759552	894.727732771973	1037.75527262225	605.142497316213
ENST00000250498.8	2575.38660912545	2705.66564548041	2147.49433206132	2250.72453249284	2289.76248343244	1771.51692524996
ENST00000250559.13	66.3531417672309	80.1779372593391	133.904066958156	90.1440588216136	77.5891792614768	102.915390700036
ENST00000250699.2	50.4283877430954	23.1021175154028	25.1463036541139	35.4822359191458	25.5691613475321	41.1661562800145
ENST00000250894.8	805.969495332631	493.298156358307	832.971308542522	811.296529394522	544.005950049218	591.420445222875
ENST00000250896.7	2330.32233886515	1948.73155982868	1887.8587468326	2452.11019581772	1724.5958481301	1682.32358664326
ENST00000250916.5	1507.54338095149	1497.56079423376	1145.41413144489	1583.27490547323	1587.93308920363	1256.93997174978
ENST00000250930.7	24.7718395930995	38.0505464959575	71.6669654142245	42.1950913633085	30.8593326608146	104.28759590937
ENST00000250974.9	38.0424679465457	12.2305328022721	28.2895916108781	16.3026489358237	21.16068525313	13.7220520933382
ENST00000251038.9	107.049735384466	131.81796464671	164.708288934446	131.380170835756	100.513254952368	186.619908469399
ENST00000251041.9	4.42354278448206	2.71789617828268	7.54389109623416	5.75387609499661	4.40847609440209	5.48882083733526
ENST00000251047.5	1902.12339732728	2489.59289930694	3462.01735558013	1968.78460383801	2563.96969650425	3396.2078931012
ENST00000251074.5	560.020516515428	683.550888838094	683.350801800544	575.387609499661	694.775832477769	579.07059833887
ENST00000251076.9	194.63588251721	332.942281839628	508.583991404453	174.534241548231	179.865824651605	690.21922029491
ENST00000251081.6	421.121273082692	748.780397116879	609.169206020908	430.58172777558	509.619836512881	573.581777501535
ENST00000251089.6	1148.35170685154	1227.13012449463	950.530278125504	1114.33400373101	1146.20378454454	922.121900672325
ENST00000251091.9	1197.01067748084	1098.0300560262	1252.28592197487	977.199956800258	894.920647163624	868.605897508306
ENST00000251101.11	540.556928263707	498.733948714872	628.657591352846	527.438642041356	559.876463989065	547.509878524193
ENST00000251102.12	11.5012112396533	8.15368853484805	8.80120627893985	13.4257108883254	10.580342626565	4.11661562800145
ENST00000251108.10	61.9295989827488	62.5116121005017	88.0120627893985	82.4722240282847	74.0623983859551	79.5879021413613
ENST00000251143.9	81.3931872344698	65.2295082787844	115.044339217571	165.903427405736	151.651577647432	115.265237584041
ENST00000251166.8	198.174716744796	183.457992034081	152.763794698742	189.877911134888	180.747519870486	145.453752189385
ENST00000251170.11	54.8519305275775	55.716871654795	57.8364984044619	57.5387609499661	69.653922291553	72.7268760946923
ENST00000251181.8	14.1553369103426	14.9484289805547	9.4298638702927	14.3846902374915	6.17186653216292	16.4664625120058
ENST00000251195.9	169.864042924111	199.765369103777	230.717336026495	209.05749811821	294.48620310606	289.535299169435
ENST00000251203.13	75.200227336195	65.2295082787844	48.4066345341692	64.2516163941288	57.3101892272271	43.9105666986821
ENST00000251241.8	2299.35753937377	3078.01742190514	3089.85206149924	2542.25425463934	2976.60305894029	3346.80850556518
ENST00000251250.7	119.435655181016	118.228483755297	171.623522439327	132.339150184922	145.479711115269	233.274885586749
ENST00000251287.2	60.160181868956	69.3063525462084	47.7779769428163	55.6208022516339	46.7298466006621	45.2827719080159
ENST00000251334.6	222.061847780999	328.865437572204	321.244029181305	328.929916763973	333.280792736798	304.629556472107
ENST00000251343.9	2109.14519964104	1853.60519358879	1606.84880349788	1981.25133537717	1957.36338591453	1789.3555929713
ENST00000251363.9	161.016957355147	163.073770696961	113.158366443512	217.688312260705	79.3525696992376	71.3546708853584
ENST00000251366.7	65.4684332103344	24.4610656045441	94.9272962942798	81.5132446791186	59.9552748838684	59.0048240013541
ENST00000251376.7	1.76941711379282	1.35894808914134	3.77194554811708	1.9179586983322	5.29017131328251	5.48882083733526
ENST00000251412.7	228.254807679274	252.764344580289	228.831363252436	261.801362322346	214.251938187942	237.39150121475
ENST00000251413.7	2114.45345098242	2202.85485249811	1882.20082851042	1884.39442111139	2078.15563090114	1512.17014068587
ENST00000251453.7	17049.2185999507	19711.5420329951	14604.344504718	17787.1489683329	19078.1211461345	13942.9771320409
ENST00000251472.8	354.768131315461	312.558060502508	269.065449099018	354.822359191458	285.669250917255	386.961869032136
ENST00000251473.9	585.677064665424	584.347678330777	407.370119196645	587.85434103882	496.394408229675	474.7830024295
ENST00000251481.10	22.1177139224103	32.6147541393922	50.2926073082277	25.8924424274847	22.9240756908909	53.5160031640188
ENST00000251496.6	1049.26434847914	1773.42725632945	2410.90186283817	1077.8927884627	1590.57817486027	1808.56646590197
ENST00000251507.8	176.057002822386	360.121243622455	303.641616623425	191.79586983322	298.894679200462	359.51776484546
ENST00000251527.9	1757.03119399627	1920.19364995671	1841.96674266384	2039.7490756763	2114.30513487524	2244.92772247012
ENST00000251535.10	99.9720669292945	110.074795220449	100.585214616455	118.913439296597	106.685121484531	124.870674049377
ENST00000251546.8	46.8895535155098	42.1273907633816	18.8597277405854	38.3591739666441	22.9240756908909	31.5607198146778
ENST00000251547.9	230.908933349963	66.5884563679257	94.298638702927	246.457692735688	59.073579664988	256.602374145424
ENST00000251582.11	87.5861471327447	69.3063525462084	84.2401172412814	49.8669261566373	48.493237038423	79.5879021413613
ENST00000251588.6	570.637019198185	561.245560815374	402.340858465822	484.284571328881	572.220197053391	404.800536753476
ENST00000251607.10	211.445345098242	248.687500312865	413.02803751882	238.785857942359	309.475021827027	456.944334708161
ENST00000251630.10	333.535125949947	381.864413048717	313.071480493718	288.652784098997	343.861135363363	312.86278772811
ENST00000251636.9	496.321500418887	678.115096481529	848.687748326343	541.823332278847	707.119565542095	827.439741228291
ENST00000251654.8	1011.2218805326	1212.18169551408	1007.10946134726	1103.78523089018	1164.71938414103	806.856663088284
ENST00000251691.4	439.700152777516	517.759221962851	653.175237415608	455.515190853898	541.360864392576	661.402910898899
ENST00000251722.10	1048.37963992225	962.135247112069	1025.96918908785	823.763260933681	1050.09900568658	982.498929883012
ENST00000251775.8	335.30454306374	418.556011455533	646.888661502079	392.222553808936	400.28962937171	542.021057686857
ENST00000251808.7	946.63815587916	1102.10690029363	651.917922232902	65.2105957432949	928.42506548108	607.886907734881
ENST00000251809.4	268.066692739613	282.661202541399	353.3055663403	259.883403624014	238.057709097713	236.019296005416
ENST00000251810.7	999.720669292945	1420.1007531527	2144.35104410456	997.338523132746	1470.66762509254	2022.63047855805
ENST00000251822.6	406.965936172349	536.78449521083	241.404515079493	358.658276588122	466.416770787741	528.299005593519
ENST00000251849.8	2389.59781217721	2518.1308091789	2216.01800951878	2341.82757066362	2375.28691966385	2000.6751952087
ENST00000251871.8	17.6941711379282	13.5894808914134	30.1755643849366	23.0155043799864	14.1071235020867	24.6996937680087
ENST00000251879.10	63.6990160965416	38.0505464959575	49.6639497168749	55.6208022516339	61.7186653216292	42.5383614893483
ENST00000251900.8	189.327631175832	149.484289805547	203.685059598322	133.298129534088	180.747519870486	175.642266794728
ENST00000251968.3	1268.67207058945	1469.02288436179	1317.03765388421	1325.30946054755	1457.44219680933	1299.47833323912
ENST00000251973.9	352.114005644772	180.740095855798	187.339962223148	359.617255937288	201.026509904735	181.131087632064
ENST00000252011.7	279.567903979266	362.839139800738	275.352025012547	396.0584712056	387.064201088503	301.88514605344
ENST00000252015.2	1882.65980907556	2132.18955186276	1554.04156582424	2159.62149432206	2034.952565176	1691.9290231086
ENST00000252029.7	314.071537698226	252.764344580289	185.45398944909	265.63727971901	192.209557715931	231.902680377415
ENST00000252032.9	487.474414849923	398.171790118413	442.574944312404	441.130500616407	408.224886341633	465.177565964164
ENST00000252050.8	883.823848339515	914.572063992122	723.584887647126	896.645691470305	799.697563524539	839.789588112296
ENST00000252100.6	61.0448904258524	57.0758197439363	24.517646062761	54.6618229024678	13.2254282832063	57.6326187920203
ENST00000252102.8	629.027783953348	756.934085651727	584.651559958147	732.660222762902	758.257888237159	404.800536753476
ENST00000252108.7	2560.34656365821	2730.12671108495	2891.82492022309	2379.2277652811	2650.37582795454	2948.86899485837
ENST00000252115.9	2294.93399658929	2431.15813147386	1971.47020648253	2102.08273337209	2310.04147346669	1759.16707836595
ENST00000252134.11	23.8871310362031	10.8715847131307	30.8042219762895	20.1385663324881	22.0423804720104	16.4664625120058
ENST00000252136.11	386.617639363732	508.246585338861	289.811149613662	397.976429903932	463.7716851311	301.88514605344
ENST00000252137.10	237.101893248238	214.713798084332	126.360175861922	218.647291609871	155.178358522954	128.987289677379
ENST00000252211.6	265.412567068923	300.327527700236	255.863639680609	239.744837291525	270.680432196288	209.947397028074
ENST00000252268.8	165.440500139629	180.740095855798	110.643736078101	139.052005629085	154.296663304073	111.148621956039
ENST00000252288.7	915.673356387786	1129.28586207645	867.547476066928	886.096918629478	1038.63696784113	799.995637041615
ENST00000252329.3	27.4259652637888	21.7431694262615	16.345097375174	26.8514217766508	22.0423804720104	17.8386677213396
ENST00000252338.4	423.775398753381	414.479167188109	352.048251157594	413.32009949059	414.396752873796	319.723813774779
ENST00000252440.11	3.53883422758565	16.3073770696961	10.0585214616455	16.3026489358237	21.16068525313	16.4664625120058
ENST00000252444.9	2037.48380653244	1863.11783021278	1394.36253762061	1752.05527092647	1723.71415291122	1536.86983445387
ENST00000252445.7	798.891826877459	930.879441061819	673.292280338899	842.942847917003	857.007752751766	635.331011921557
ENST00000252457.9	49.543679186199	48.9221312090883	49.6639497168749	132.339150184922	42.3213705062601	64.4936448386894
ENST00000252483.9	661.762000558516	751.498293295161	586.537532732206	597.444134530481	587.209015774358	577.698393129537
ENST00000252485.8	1852.57971814109	1700.04405951582	1357.2717397308	1565.05429783908	1535.91307128969	1108.74180914172
ENST00000252486.8	35.3883422758565	25.8200136936855	9.4298638702927	26.8514217766508	15.8705139398475	16.4664625120058
ENST00000252487.9	336.189251620636	441.658128970936	309.2995349456	461.269066948895	313.883497921429	358.145559636126
ENST00000252506.10	5.30825134137847	4.07684426742402	7.54389109623416	4.79489674583051	7.93525696992376	4.11661562800145
ENST00000252512.13	1767.64769667903	1897.09153244131	1802.98997199996	1729.99874589565	1952.95490982013	1718.00092208594
ENST00000252527.8	268.951401296509	228.303278975745	253.349009315197	276.186052559837	298.894679200462	231.902680377415
ENST00000252530.9	392.810599262007	391.377049672706	313.70013808507	421.950913633085	396.762848496188	284.0464783321
ENST00000252542.8	1190.81771758257	1198.59221462266	1086.32031785772	1282.15538983508	1161.19260326551	1009.94303406969
ENST00000252593.6	156.593414570665	104.639002863883	61.608443952579	102.610790360773	51.1383226950642	82.332312560029
ENST00000252594.10	166.325208696525	112.792691398731	102.471187390514	149.600778469912	143.716320677508	63.1214396293555
ENST00000252595.11	560.020516515428	502.810792982296	470.864535923282	552.372105119675	427.622181157003	551.626494152194
ENST00000252597.7	6.19295989827488	16.3073770696961	6.91523350488131	12.4667315391593	12.3437330643258	12.3498468840043
ENST00000252599.8	2885.0346040392	3155.47746298619	2258.13806813942	2703.36278529924	2879.61658486344	2152.98997344476
ENST00000252602.1	574.175853425771	588.424522598201	474.636481471399	556.208022516339	529.898826547131	484.388438894837
ENST00000252603.6	727.23043376885	758.293033740868	595.967396602498	669.367585717939	701.829394228812	609.259112944214
ENST00000252622.14	812.162455230906	979.801572270907	810.968292845172	976.240977451091	1034.22849174673	594.164855641542
ENST00000252655.1	104.395609713777	281.302254452258	115.044339217571	115.077521899932	94.3413884202047	76.8434917226937
ENST00000252660.5	11.5012112396533	9.51263662398939	15.0877821924683	9.58979349166102	9.69864740768459	17.8386677213396
ENST00000252674.8	2294.04928803239	2304.77595918371	1868.99901909201	2281.41187166616	2280.94553124364	1896.38759929933
ENST00000252675.6	11.5012112396533	8.15368853484805	5.65791832217562	11.5077521899932	11.4620378454454	17.8386677213396
ENST00000252699.6	6151.37859610075	6779.79201672615	4956.96510781719	5615.78306871669	5529.1107175991	4650.4034544323
ENST00000252711.6	98.2026498155017	89.6905738833285	99.9565570251026	111.241604503268	124.319025862139	159.175804282723
ENST00000252713.8	54.8519305275775	44.8452869416642	123.216887905158	62.3336576957966	74.0623983859551	90.5655438160319
ENST00000252725.10	2019.78963539451	2156.65061746731	1662.17067153693	2233.46290420785	2060.52172652354	1605.48009492056
ENST00000252744.5	466.241409484409	460.683402218915	521.785800822863	403.730305998929	476.115418195426	513.204748290847
ENST00000252785.3	26.5412567068923	24.4610656045441	20.1170429232911	17.2616282849898	7.05356175104334	12.3498468840043
ENST00000252797.6	36.2730508327529	48.9221312090883	49.6639497168749	46.0310087599729	33.5044183174559	17.8386677213396
ENST00000252799.3	68.1225588810237	78.8189891701978	62.8657591352846	35.4822359191458	88.1695218880418	82.332312560029
ENST00000252804.8	728.999850882643	892.828894565861	560.133913895386	562.920877960502	605.724615370847	493.993875360174
ENST00000252809.3	7833.20956276083	7040.71004984129	5631.5147033388	5059.57504620035	4619.20125171451	4673.73094299098
ENST00000252816.10	2179.03717563586	2334.67281714482	1850.13929135143	2049.33886916796	2057.87664086689	1471.00398440585
ENST00000252818.4	3401.7044012667	3935.51366615332	2806.95614539046	3169.42674899397	3335.45301302462	3108.04479914109
ENST00000252826.9	620.180698384384	703.935110175215	467.721247966518	586.895361689654	603.961224933086	429.500230521484
ENST00000252840.10	91.1249813603304	82.8958334376218	106.243132938631	104.528749059105	107.566816703411	130.359494886713
ENST00000252891.8	886.477974010204	755.575137562585	590.309478280323	825.681219632013	838.492153155277	631.214396293555
ENST00000252934.9	1878.23626629108	2314.2885958077	2021.1341561994	2005.22581910632	2401.73777623026	2206.50597660878
ENST00000252936.7	132.706283534462	438.940232792653	8.172548687587	46.0310087599729	72.2990079481942	322.468224193447
ENST00000252971.10	114.127403839637	103.280054774742	98.6992418423969	111.241604503268	89.9329123258026	78.2156969320275
ENST00000252979.5	238.871310362031	281.302254452258	291.068464796368	227.278105752366	268.917041758527	308.746172100109
ENST00000252992.8	438.81544422062	345.172814641901	433.773738033464	456.474170203064	357.086563646569	470.666386801499
ENST00000252996.8	391.92589070511	447.093921327501	404.22683123988	399.894388602264	380.01063933746	341.67909712412
ENST00000252998.1	72.5461016655057	91.0495219724698	41.4914010292879	84.3901827266169	65.2454461971509	38.4217458613469
ENST00000252999.7	8590.52008746415	7278.52596544102	7813.58520292453	9379.77701419364	6450.48222132914	9514.87092152068
ENST00000253003.6	2143.64883336	2594.23190217082	1858.31184003901	2129.89313449791	2249.20450336395	1550.59188654721
ENST00000253008.2	23.8871310362031	14.9484289805547	22.6316732887025	20.1385663324881	29.9776374419342	12.3498468840043
ENST00000253023.7	2125.95466222208	2168.88115026958	1735.72360972521	1933.30236791886	2271.24688383596	1560.19732301255
ENST00000253024.9	15625.7225319044	16946.0826715925	12823.3575484154	15156.6686135702	15753.2484757364	12288.0976495843
ENST00000253031.6	493.667374748198	457.965506040632	353.934223931653	471.817839789722	477.878808633186	304.629556472107
ENST00000253039.8	5570.12507421981	6415.59392883627	6748.01058558145	6017.59541601729	6975.09087656298	6528.9523860103
ENST00000253047.6	360.076382656839	365.557035979021	284.781888882839	317.42216457398	345.624525801124	211.319602237408
ENST00000253048.9	1045.72551425156	1269.25751525801	932.299207976271	1051.04136668605	1060.67934831314	820.578715181622
ENST00000253055.7	368.038759668907	372.351776424727	261.521558002784	320.299102621478	315.64688835919	268.952221029428
ENST00000253063.3	719.268056756782	682.191940748953	627.400276170141	699.095945542088	596.907663182043	617.492344200217
ENST00000253079.10	29.1953823775816	13.5894808914134	20.1170429232911	21.0975456816542	22.9240756908909	20.5830781400072
ENST00000253083.8	1887.08335186005	1941.93681938298	1481.74594281866	1695.47548932567	1582.64291789035	1442.18767500984
ENST00000253099.10	862.590842974001	1186.36168182039	733.643409108772	909.112423009464	1199.98719289625	665.519526526901
ENST00000253107.11	475.973203610269	633.269809539865	363.364087801945	480.448653932217	551.059511800261	336.190276286785
ENST00000253108.8	3223.87798133052	3450.36919832986	2659.85026901389	3225.0475512456	3234.05806285337	2446.64188824219
ENST00000253110.15	216.753596439621	142.689549359841	84.8687748326343	136.175067581586	141.071235020867	144.081546980051
ENST00000253115.6	26.5412567068923	36.6915984068162	45.2633465774049	46.989988109139	28.2142470041734	48.0271823266836
ENST00000253122.9	1886.19864330315	1846.81045314308	1563.47142969453	2023.44642674047	1913.27862497051	1819.54410757664
ENST00000253159.12	170.748751481007	217.431694262615	88.6407203807513	263.719321020678	248.638051724278	360.889970054794
ENST00000253193.8	1014.76071476018	1160.5416681267	796.509168244056	887.055897978644	983.090169051666	757.457275552267
ENST00000253233.5	420.236564525795	438.940232792653	403.598173648527	490.997426773044	447.019475972372	371.867611729464
ENST00000253237.9	1317.33104121876	1418.74180506356	1157.35862568059	1407.78168457584	1464.49575856037	1018.17626532569
ENST00000253247.8	1298.75216152393	1940.57787129383	2026.79207452158	1515.18737168244	1957.36338591453	1969.11447539403
ENST00000253251.12	1197.89538603774	1229.84802067291	1098.89346968478	978.158936149424	1267.87772475004	1051.1091903497
ENST00000253255.6	43.3507192879242	43.4863388525229	54.6932104476976	38.3591739666441	47.6115418195426	53.5160031640188
ENST00000253270.12	833.39546059642	842.547815267631	736.158039474183	865.95835229699	984.853559489427	849.395024577632
ENST00000253329.2	443.238987005102	642.782446163854	766.33360385912	467.022943043892	639.229033688303	714.918914062918
ENST00000253363.10	299.031492230987	345.172814641901	528.701034327744	384.550719015607	454.073037723415	299.140735634772
ENST00000253382.5	15.040045467239	55.716871654795	27.0322764281724	17.2616282849898	20.2789900342496	35.6773354426792
ENST00000253401.10	266.29727562582	271.789617828268	212.486265877262	244.539734037356	264.508565664125	308.746172100109
ENST00000253407.3	140.668660546529	154.920082162113	122.588230313805	93.0209968691119	116.383768892215	94.6821594440333
ENST00000253413.9	1600.43777942561	1946.0136636504	1734.4662945425	1660.95223275569	1807.47519870486	1435.32664896317
ENST00000253452.6	6477.83605359552	7149.42589697259	5796.22299227324	6581.47527332696	7453.85138041505	4904.26141815906
ENST00000253457.7	1146.58228973775	1080.36373086737	843.65848759552	1129.67767331767	1088.89359531732	793.134610994946
ENST00000253458.11	706.882136960233	690.345629283801	653.175237415608	423.868872331417	606.606310589727	524.182389965518
ENST00000253461.8	48.6589706293026	40.7684426742402	52.1785800822863	49.8669261566373	46.7298466006621	35.6773354426792
ENST00000253462.7	1335.02521235668	1535.61134072972	1230.91156386887	1383.80720084668	1604.68529836236	1116.97504039773
ENST00000253496.3	35.3883422758565	51.6400273873709	26.4036188368196	41.2361120141424	33.5044183174559	46.6549771173498
ENST00000253506.9	129.167449306876	141.330601270699	136.418697323568	145.764861073247	152.533272866312	49.3993875360174
ENST00000253577.8	275.144361194784	239.174863688876	281.009943334722	310.709309129817	341.216049706722	266.20781061076
ENST00000253669.9	253.026647272374	319.352800948215	244.547803036257	261.801362322346	288.314336573897	241.508116842752
ENST00000253686.6	865.24496864469	860.214140426469	986.363760832616	967.610163308597	889.630475850341	1136.1859133284
ENST00000253692.11	1228.86018552912	1475.8176248075	1283.71880154251	1215.98581474262	1236.13669687035	1337.90007910047
ENST00000253693.6	423.775398753381	509.605533428003	689.00872012272	382.632760317275	496.394408229675	628.469985874888
ENST00000253699.7	886.477974010204	854.778348069903	815.997553575995	838.147951171173	911.672856322352	802.740047460282
ENST00000253719.6	25.6565481499959	32.6147541393922	13.2018094184098	24.9334630783186	24.6874661286517	20.5830781400072
ENST00000253727.9	575.945270539564	616.962432470169	463.320644827048	602.239031276312	588.090710993239	491.249464941506
ENST00000253778.12	661.762000558516	722.960383423193	567.049147400268	671.285544416271	711.528041636497	706.685682806915
ENST00000253788.11	11654.2658199964	13354.382871992	10586.5938383819	12423.5774684468	14144.1547012797	9108.69817955787
ENST00000253794.6	838.703711937798	933.597337240101	743.701930570417	791.157963062034	855.244362314005	628.469985874888
ENST00000253799.7	222.061847780999	149.484289805547	159.05037061227	209.05749811821	198.381424248094	230.530475168081
ENST00000253803.6	179.595837049971	201.124317192918	218.772841790791	187.959952436556	193.972948153692	160.548009492056
ENST00000253814.5	2154.26533604276	2437.95287191957	2148.12298965268	2126.05721710125	2247.44111292618	2037.72473586072
ENST00000253861.4	877.63088844124	1036.87739201484	865.66150329287	882.261001232814	911.672856322352	978.382314255011
ENST00000253925.11	1203.20363737912	1387.48599901331	1193.1921083877	1289.82722462841	1276.69467693884	1173.23545398041
ENST00000253928.13	1263.36381924808	1199.9511627118	1058.03072624684	1258.18090610593	1008.6593303992	887.816770438979
ENST00000253934.9	6.19295989827488	4.07684426742402	4.40060313946993	9.58979349166102	7.05356175104334	4.11661562800145
ENST00000253952.9	33.6189251620636	44.8452869416642	23.2603308800553	34.5232565699797	26.4508565664125	27.4441041866763
ENST00000254029.7	426.42952442407	451.170765594925	436.917025990228	400.85336795143	483.168979946469	473.410797220167
ENST00000254037.6	158.362831684458	122.305328022721	231.345993617847	181.247096992393	121.673940205498	219.552833493411
ENST00000254043.7	53.0825134137847	24.4610656045441	47.7779769428163	46.989988109139	46.7298466006621	37.049540652013
ENST00000254051.10	1204.08834593602	1905.24522097616	1512.55016479495	1000.21546118024	1514.75238603656	1366.71638849648
ENST00000254066.9	49.543679186199	120.946379933579	71.6669654142245	92.0620175199458	83.7610457936397	53.5160031640188
ENST00000254101.3	636.990160965416	524.553962408558	715.412338959539	550.454146421342	575.746977928913	643.56424317756
ENST00000254108.11	330.881000279258	307.122268145943	286.039204065545	268.514217766508	341.216049706722	297.768530425438
ENST00000254109.9	69.0072674379201	55.716871654795	54.6932104476976	53.7028435533017	25.5691613475321	27.4441041866763
ENST00000254166.3	52.1978048568883	36.6915984068162	49.035292125522	42.1950913633085	41.4396752873796	46.6549771173498
ENST00000254190.3	989.988875167084	944.468921953232	936.699811115741	791.157963062034	898.447428039146	879.583539182976
ENST00000254193.10	897.979185249858	933.597337240101	1017.16798280891	898.563650168637	1005.13254952368	886.444565229645
ENST00000254235.7	423.775398753381	372.351776424727	174.138152804738	254.129527529017	67.0088366349117	426.755820102817
ENST00000254250.7	95.5485241448124	153.561134072972	200.541771641558	88.2261001232814	125.200721081019	124.870674049377
ENST00000254260.7	1339.44875514117	1456.79235155952	1252.91457956622	1382.84822149752	1489.18322468903	1376.32182496182
ENST00000254286.8	286.645572434437	259.559085025996	331.931208234303	249.334630783186	336.80757361232	304.629556472107
ENST00000254301.13	1431.45844505839	1629.37875888047	1397.50582557738	1542.99777280826	1491.82831034567	1261.05658737778
ENST00000254321.9	79.623770120677	123.664276111862	179.167413535561	90.1440588216136	121.673940205498	178.386677213396
ENST00000254322.2	3755.58782402527	3810.49044195232	2979.20832542114	3419.72035912632	3540.88799902376	2851.44242499567
ENST00000254323.6	248.603104487892	209.278005727766	215.629553834026	206.180560070712	235.412623441072	216.808423074743
ENST00000254325.8	491.013249077508	501.451844893155	366.507375758709	420.991934283919	441.729304659089	363.634380473461
ENST00000254337.10	871.437928542965	796.343580236826	688.380062531367	726.906346667905	721.226689044182	574.953982710869
ENST00000254351.8	836.934294824005	1088.51741940221	823.541444672229	894.727732771973	939.005408107645	565.348546245532
ENST00000254436.7	475.088495053373	479.708675466893	334.445838599714	354.822359191458	363.258430178732	297.768530425438
ENST00000254442.7	23.8871310362031	21.7431694262615	32.0615371589952	36.4412152683119	33.5044183174559	56.2604135826865
ENST00000254480.9	6599.92583444723	8063.99796096472	7127.71977075857	6519.14161563116	7953.77256952025	7302.87612407457
ENST00000254508.6	7273.1890462454	7739.20936765994	5938.92826551034	7043.70331962502	7759.79962136656	7143.70031979185
ENST00000254521.7	169.864042924111	201.124317192918	160.307685794976	147.68281977158	167.522091587279	142.709341770717
ENST00000254528.3	76.9696444499878	84.2547815267631	71.6669654142245	59.4567196482983	84.6427410125201	69.9824656760246
ENST00000254579.10	174.287585708593	129.100068468427	162.822316160387	149.600778469912	148.12479677191	133.10390530538
ENST00000254584.6	155.708706013768	239.174863688876	136.418697323568	128.503232788258	223.068890376746	137.220520933382
ENST00000254605.10	206.137093756864	178.022199677516	237.003911940023	211.934436165708	233.649233003311	233.274885586749
ENST00000254616.10	491.897957634405	527.27185858684	527.443719145038	557.167001865505	622.476824529575	613.375728572216
ENST00000254624.9	2470.10629085478	3362.03757253568	3722.2815984002	2900.91253122746	3234.93975807225	3584.20000677993
ENST00000254630.11	1481.00212424459	1769.35041206203	1739.49555527333	1606.29040985322	1834.80775049015	1977.34770665003
ENST00000254636.9	177.826419936179	150.843237894689	155.278425064153	162.067510009071	233.649233003311	137.220520933382
ENST00000254644.12	11.5012112396533	17.6663251588374	13.2018094184098	33.5642772208136	24.6874661286517	15.094257302672
ENST00000254654.7	628.143075396452	710.729850620921	653.175237415608	660.736771575444	693.012442040008	552.998699361528
ENST00000254657.7	811.277746674009	646.859290431278	764.447631085061	736.496140159566	667.443280692476	764.318301598936
ENST00000254661.4	394.580016375799	487.862364001741	317.472083633187	363.453173333953	467.298466006621	338.934686705453
ENST00000254663.10	433.507192879242	369.633880246445	317.472083633187	385.509698364773	377.365553680819	436.361256568154
ENST00000254667.7	191.981756846521	138.612705092417	216.886869016732	220.565250308203	192.209557715931	178.386677213396
ENST00000254718.8	1261.59440213428	1541.04713308628	880.120627893985	1167.07786793515	1408.94895977091	1229.4958675631
ENST00000254719.9	4466.00879521308	5513.25239764642	4503.07432686044	4445.82826273405	5690.46094265422	4340.28507712286
ENST00000254722.8	47.7742620724062	47.5631831199469	45.8920041687578	45.0720294108068	66.1271414160313	30.188514605344
ENST00000254742.6	105.280318270673	91.0495219724698	121.330915131099	112.200583852434	104.92173104677	109.776416746705
ENST00000254759.7	258.334898613752	319.352800948215	314.957453267776	299.201556939824	303.303155294864	256.602374145424
ENST00000254765.3	17.6941711379282	21.7431694262615	37.0907978898179	45.0720294108068	37.912894411858	30.188514605344
ENST00000254770.2	414.928313184417	347.890710820183	308.670877354248	328.929916763973	399.407934152829	332.073660658784
ENST00000254799.10	320.264497596501	368.274932157303	403.598173648527	323.176040668976	427.622181157003	450.083308661492
ENST00000254803.3	635.220743851623	739.267760492889	867.547476066928	721.152470572908	818.213163121028	834.30076727496
ENST00000254806.7	3127.44474862881	3231.57855597811	2516.51633818544	2872.14315075247	3006.58069638222	2631.88959150226
ENST00000254810.8	10615.6179742	11608.1345774453	12237.4486732745	10666.7273007745	11856.155608285	10432.876206565
ENST00000254816.5	1243.01552243946	1339.92281589336	856.231639422577	1341.61210948338	1170.89125067319	1116.97504039773
ENST00000254821.10	482.166163508544	668.60245985754	828.570705403052	526.47966269219	571.338501834511	743.735223458928
ENST00000254846.9	949.292281549849	777.318306988847	751.874479258004	841.024889218671	683.313794632324	732.757581784258
ENST00000254854.4	2.65412567068923	8.15368853484805	3.77194554811708	9.58979349166102	4.40847609440209	4.11661562800145
ENST00000254878.7	212.330053655139	269.071721649985	326.273289912127	244.539734037356	275.970603509571	273.068836657429
ENST00000254898.6	15.9247540241354	25.8200136936855	11.9444942357041	25.8924424274847	53.7834083517055	67.238055257357
ENST00000254901.9	25.6565481499959	28.5379098719682	13.8304670097626	82.4722240282847	18.5155995964888	67.238055257357
ENST00000254908.10	134.475700648255	118.228483755297	133.275409366803	149.600778469912	148.12479677191	112.520827165373
ENST00000254928.9	790.929449865392	966.212091379493	782.050043642941	908.153443660298	796.170782649017	732.757581784258
ENST00000254940.9	1399.60893701012	1607.63558945421	1537.06781085771	1497.92574339745	1758.98196166643	1346.13331035647
ENST00000254941.6	38.0424679465457	29.8968579611095	26.4036188368196	15.3436695866576	97.8681692957264	43.9105666986821
ENST00000254942.7	1303.17570430841	1497.56079423376	1161.75922882006	1290.78620397757	1475.07610118694	1243.21791965644
ENST00000254950.12	2643.50916800648	2932.60997636701	2210.98874878796	2911.46130406828	2884.02506095785	2266.88300581946
ENST00000254958.10	902.40272803434	1115.69638118504	831.085335768463	1027.06688295689	1216.73940205498	1129.32488728173
ENST00000254977.7	274.259652637888	296.250683432812	395.42562496094	253.170548179851	367.666906273134	316.979403356112
ENST00000254998.2	389.271765034421	421.273907633816	326.90194750348	418.11499623642	455.836428161176	349.912328380123
ENST00000255006.11	15.040045467239	21.7431694262615	16.9737549665269	3.83591739666441	19.3972948153692	17.8386677213396
ENST00000255039.5	6.19295989827488	8.15368853484805	6.28657591352846	10.5487728408271	2.64508565664125	10.9776416746705
ENST00000255078.7	429.968358651656	440.299180881794	356.448854297064	394.140512507268	409.106581560514	327.957045030782
ENST00000255082.7	1.76941711379282	1.35894808914134	1.25731518270569	1.9179586983322	2.64508565664125	4.11661562800145
ENST00000255087.9	199.059425301693	199.765369103777	160.936343386329	175.493220897397	200.144814685855	135.848315724048
ENST00000255108.7	888.247391123997	993.39105316232	722.956230055773	1056.79524278104	1013.94950171248	849.395024577632
ENST00000255136.7	19.463588251721	28.5379098719682	27.6609340195252	28.769380474983	18.5155995964888	30.188514605344
ENST00000255152.2	53.0825134137847	61.1526640113603	36.4621402984651	55.6208022516339	61.7186653216292	31.5607198146778
ENST00000255174.2	897.979185249858	936.315233418384	837.371911681991	800.747756553695	949.58575073421	761.573891180268
ENST00000255175.5	221.177139224103	165.791666875244	111.272393669454	96.8569142657763	47.6115418195426	118.009648002708
ENST00000255189.7	61.9295989827488	65.2295082787844	79.8395141018115	79.5952859807864	98.7498645146068	126.242879258711
ENST00000255194.10	288.41498954823	553.091872280526	434.402395624817	347.150524398129	446.137780753491	452.827719080159
ENST00000255198.2	727.23043376885	784.113047434554	755.017767214769	821.845302235349	775.891792614768	900.166617322983
ENST00000255226.10	5.30825134137847	4.07684426742402	5.65791832217562	4.79489674583051	5.29017131328251	5.48882083733526
ENST00000255304.8	300.80090934478	381.864413048717	436.288368398875	310.709309129817	356.204868427689	493.993875360174
ENST00000255305.10	1083.7679821981	1310.02595793225	1674.74382336398	1175.70868207764	1470.66762509254	1668.60153454992
ENST00000255320.6	69.8919759948165	129.100068468427	138.933327688979	104.528749059105	160.468529836236	149.570367817386
ENST00000255389.9	418.467147412003	471.554986932045	316.843426041835	407.566223395593	432.912352470285	367.750996101463
ENST00000255390.9	676.802046025755	606.090847757038	647.517319093432	765.265520634549	758.257888237159	786.273584948277
ENST00000255476.2	148.631037558597	169.868511142668	204.942374781028	183.165055690725	193.091252934811	266.20781061076
ENST00000255495.7	156.593414570665	101.921106685601	164.079631343093	171.657303500732	183.392605527127	205.830781400072
ENST00000255499.2	107.934443941362	114.151639487873	148.363191559272	113.1595632016	117.265464111096	141.337136561383
ENST00000255557.8	47.7742620724062	70.6653006353497	69.1523350488131	60.4156989974644	56.4284940083467	64.4936448386894
ENST00000255559.7	367.154051112011	440.299180881794	397.311597734999	382.632760317275	439.965914221328	385.589663822802
ENST00000255608.8	2820.45087938576	2973.37841904125	2228.59116134584	2776.24521583586	2788.80197731876	2468.59717159154
ENST00000255613.7	183.134671277557	145.407445538123	147.734533967919	162.067510009071	189.56447205929	182.503292841398
ENST00000255616.8	95.5485241448124	76.1010929919151	70.4096502315188	70.9644718382915	79.3525696992376	98.7987750720348
ENST00000255631.9	499.860334646472	387.300205405282	492.238894029279	702.931862938752	659.508023722552	525.554595174852
ENST00000255641.12	3018.62559613056	3045.40266776574	2397.0713958284	3003.52332158823	2849.63894742151	2432.91983614886
ENST00000255674.11	301.685617901676	324.78859330478	348.90496320083	228.237085101532	420.568619405959	392.450689869471
ENST00000255681.6	666.185543342998	824.881490108794	609.169206020908	655.941874829614	674.49684244352	687.474809876242
ENST00000255759.10	599.832401575767	660.448771322692	832.971308542522	644.43412263962	702.711089447693	849.395024577632
ENST00000255764.3	581.253521880942	489.221312090883	552.590022799152	587.85434103882	540.479169173696	425.383614893483
ENST00000255784.5	213.214762212035	188.893784390646	160.936343386329	206.180560070712	216.897023844583	142.709341770717
ENST00000255858.11	346.805754303393	322.070697126498	306.156246988836	327.011958065641	326.227230985755	227.786064749413
ENST00000255882.10	2218.8490606962	2338.74966141225	2127.37728913803	2163.45741171873	2371.76013878832	1892.27098367133
ENST00000255890.8	5.30825134137847	8.15368853484805	5.02926073082277	7.67183479332881	5.29017131328251	1.37220520933382
ENST00000255977.6	2763.82953174439	3215.27117890841	2505.82915913245	2731.17318642506	3154.70549315413	2586.60681959424
ENST00000256001.12	310.53270347064	342.454918463618	291.068464796368	346.191545048963	328.872316642396	293.651914797437
ENST00000256015.4	1040.41726291018	1132.00375825474	1037.2850257322	1054.87728408271	1004.2508543048	1311.82818012313
ENST00000256062.9	57.5060561982667	57.0758197439363	72.2956230055773	18.2206076341559	47.6115418195426	38.4217458613469
ENST00000256078.8	18.5788796948246	39.4094945850989	42.7487162119936	13.4257108883254	50.2566274761838	34.3051302333454
ENST00000256079.8	1012.99129764639	1376.61441430018	1418.25152609202	1102.82625154102	1327.83299963391	1406.51033956716
ENST00000256108.9	495.43679186199	604.731899667897	927.898604836801	550.454146421342	707.119565542095	843.906203740297
ENST00000256117.9	115.89682095343	130.459016557569	213.743581059968	154.395675215742	132.254282832063	241.508116842752
ENST00000256151.7	68.1225588810237	105.997950953025	108.12910571269	89.1850794724475	76.7074840425963	86.4489281880304
ENST00000256186.2	38.0424679465457	46.2042350308056	39.6054282552293	36.4412152683119	37.912894411858	32.9329250240116
ENST00000256190.12	895.325059579168	1127.92691398731	1206.39391780611	823.763260933681	1068.61460528307	1015.43185490702
ENST00000256194.8	54.8519305275775	35.3326503176749	30.8042219762895	28.769380474983	22.0423804720104	34.3051302333454
ENST00000256196.8	558.251099401636	622.398224826734	599.739342150615	540.864352929681	603.079529714206	488.505054522839
ENST00000256255.10	931.598110411921	1057.26161335196	1096.37883931936	928.292009992786	1013.94950171248	1020.92067574436
ENST00000256257.1	156.593414570665	156.279030251254	134.532724549509	149.600778469912	145.479711115269	96.0543646533671
ENST00000256319.6	921.866316286061	936.315233418384	712.269051002775	949.389555674441	850.835886219603	640.819832758892
ENST00000256324.14	296.377366560298	289.455942987106	160.307685794976	415.238058188922	197.499729029214	257.974579354757
ENST00000256339.8	7.07766845517129	2.71789617828268	5.65791832217562	4.79489674583051	1.76339043776084	4.11661562800145
ENST00000256362.4	3.53883422758565	2.71789617828268	3.77194554811708	3.83591739666441	2.64508565664125	8.2332312560029
ENST00000256366.5	683.879714480926	803.138320682532	1052.37280792467	775.814293475376	784.708744803572	1023.66508616303
ENST00000256367.2	161.016957355147	248.687500312865	150.877821924683	150.559757819078	154.296663304073	168.781240748059
ENST00000256379.9	310.53270347064	282.661202541399	324.387317138069	385.509698364773	375.602163243058	337.562481496119
ENST00000256383.8	1312.02278987738	1963.67998880924	2248.70820426913	1511.35145428578	2005.85662295295	2115.94043279274
ENST00000256398.12	581.253521880942	853.419399980762	453.890780956755	713.48063577958	795.289087430137	653.169679642897
ENST00000256413.7	359.191674099943	364.198087889879	297.983698301249	304.95543303482	346.506221020004	326.584839821448
ENST00000256429.7	1141.27403839637	1291.00068468427	1287.49074709063	1163.24195053848	1337.53164704159	1267.91761342445
ENST00000256433.5	527.286299910261	669.961407946681	940.471756663858	466.063963694725	585.445625336597	622.981165037553
ENST00000256441.4	332.650417393051	369.633880246445	363.364087801945	330.847875462305	380.01063933746	281.302067913432
ENST00000256442.9	1867.61976360832	2001.73053530519	1936.89403895812	1916.04073963387	2074.62885002562	1490.21485733652
ENST00000256443.7	188.442922618936	1.35894808914134	122.588230313805	197.549745928217	346.506221020004	1.37220520933382
ENST00000256458.4	206.137093756864	226.944330886604	143.333930828449	176.452200246563	190.44616727817	152.314778236054
ENST00000256460.7	249.487813044788	228.303278975745	177.281440761503	222.483209006536	222.187195157865	130.359494886713
ENST00000256474.2	1142.15874695327	1134.72165443302	1200.73599948394	1267.77069959759	1258.17907734236	1361.22756765915
ENST00000256495.3	732.538685110229	710.729850620921	622.371015439318	671.285544416271	659.508023722552	647.680858805561
ENST00000256497.8	1258.94027646359	933.597337240101	1326.46751775451	1304.2119148659	1048.33561524882	1484.72603649919
ENST00000256538.8	175.172294265489	195.688524836353	261.521558002784	162.067510009071	207.198376436898	256.602374145424
ENST00000256544.7	257.450190056856	262.276981204279	431.259107668053	251.252589481519	278.615689166212	384.217458613469
ENST00000256545.8	701.573885618854	789.548839791119	638.716112814492	730.742264064569	770.601621301485	470.666386801499
ENST00000256578.7	238.871310362031	184.816940123222	150.877821924683	192.754849182386	183.392605527127	211.319602237408
ENST00000256594.7	4.42354278448206	4.07684426742402	3.77194554811708	6.71285544416271	2.64508565664125	6.86102604666908
ENST00000256637.7	1930.43407114797	2175.67589071529	1917.40565362618	1396.27393238584	1738.70297163218	1280.26746030845
ENST00000256640.9	15.9247540241354	5.43579235656536	16.9737549665269	23.9744837291525	28.2142470041734	26.0718989773425
ENST00000256646.6	4204.13506237175	4267.09699990381	3814.06560673772	3862.76881844106	4306.19944901196	3479.91241087056
ENST00000256649.8	179.595837049971	146.766393627265	190.483250179912	224.401167704868	182.510910308246	183.875498050731
ENST00000256652.8	48.6589706293026	40.7684426742402	43.3773738033464	46.989988109139	37.912894411858	30.188514605344
ENST00000256658.8	138.899243432737	76.1010929919151	97.4419266596912	85.349162075783	64.3637509782705	278.557657494765
ENST00000256678.12	35.3883422758565	33.9737022285335	47.1493193514635	27.8104011258169	29.9776374419342	34.3051302333454
ENST00000256680.10	4.42354278448206	5.43579235656536	3.77194554811708	7.67183479332881	9.69864740768459	2.74441041866763
ENST00000256682.8	5656.82651279565	6266.10963903072	4946.90658635555	5757.71201239327	5941.74408003514	4521.41616475492
ENST00000256686.10	987.334749496395	1159.18272003756	854.974324239871	986.789750291919	958.402702923014	865.861487089638
ENST00000256689.9	18503.6794674884	20305.4023479499	23487.2762705337	20549.9684732804	22467.3575675108	25903.1177365944
ENST00000256692.5	7.07766845517129	16.3073770696961	10.0585214616455	9.58979349166102	11.4620378454454	5.48882083733526
ENST00000256707.7	518.439214341297	731.114071958041	621.742357847965	311.668288478983	691.249051602248	363.634380473461
ENST00000256720.6	515.785088670608	432.145492346946	467.721247966518	497.710282217207	456.718123380056	470.666386801499
ENST00000256854.9	4081.16057296315	4904.4436537111	6399.10562238062	4521.58763131817	5125.29430735187	6073.38025651147
ENST00000256858.10	118.550946624119	126.382172290145	253.349009315197	143.846902374915	191.327862497051	153.686983445387
ENST00000256897.8	356.537548429254	448.452869416642	645.631346319373	476.612736535553	493.749322573034	574.953982710869
ENST00000256906.4	5.30825134137847	4.07684426742402	7.54389109623416	7.67183479332881	4.40847609440209	1.37220520933382
ENST00000256925.11	314.071537698226	403.607582474978	273.466052238488	375.919904873112	450.546256847893	393.822895078805
ENST00000256951.9	1665.90621263594	1422.81864933098	1348.47053345186	1657.11631535902	1506.81712906663	1358.48315724048
ENST00000256969.6	31.8495080482708	14.9484289805547	41.4914010292879	20.1385663324881	19.3972948153692	39.7939510706807
ENST00000256996.8	636.10545240852	688.98668119466	635.572824857728	532.233538787186	614.541567559651	440.477872196155
ENST00000256997.7	467.126118041305	561.245560815374	408.62743437935	394.140512507268	453.191342504535	367.750996101463
ENST00000257013.8	603.371235803353	674.038252214105	514.870567317981	689.506152050427	700.066003791052	580.442803548204
ENST00000257075.9	1220.01309996015	1482.6123652532	1242.22740051322	1136.39052876183	1265.2326390934	1188.32971128308
ENST00000257100.7	15.9247540241354	14.9484289805547	19.4883853319382	14.3846902374915	17.6339043776084	17.8386677213396
ENST00000257118.5	332.650417393051	256.841188847713	266.550818733607	468.940901742224	451.427952066774	480.271823266836
ENST00000257177.8	285.760863877541	313.91700859165	486.580975707103	420.991934283919	392.354372401786	389.706279450804
ENST00000257181.9	997.066543622256	1185.00273373125	1350.98516381727	1011.72321337024	1166.48277457879	1217.1460206791
ENST00000257190.9	202.598259529278	258.200136936855	401.083543283116	290.570742797329	323.582145329113	491.249464941506
ENST00000257209.8	198.174716744796	240.533811778017	171.623522439327	163.985468707403	223.068890376746	193.480934516068
ENST00000257215.9	268.951401296509	225.585382797463	197.398483684794	261.801362322346	242.466185192115	218.180628284077
ENST00000257245.8	475.088495053373	557.16871654795	429.373134893994	517.848848549695	554.586292675783	351.284533589457
ENST00000257247.11	85.8167300189519	108.715847131307	81.72548687587	112.200583852434	123.437330643258	122.12626363071
ENST00000257261.10	517.554505784401	433.504440436088	414.285352701526	441.130500616407	405.579800684992	380.100842985467
ENST00000257262.12	31.8495080482708	24.4610656045441	33.9475099330537	16.3026489358237	20.2789900342496	10.9776416746705
ENST00000257264.3	6.19295989827488	21.7431694262615	16.345097375174	29.7283598241492	22.9240756908909	15.094257302672
ENST00000257287.4	120.320363737912	100.562158596459	257.749612454667	104.528749059105	138.426149364226	244.252527261419
ENST00000257336.5	56.6213476413703	203.842213371201	106.871790529984	105.487728408271	47.6115418195426	168.781240748059
ENST00000257347.8	533.479259808536	515.041325784568	372.793951672238	509.2180344072	587.209015774358	439.105666986821
ENST00000257408.4	13.2706283534462	8.15368853484805	10.6871790529984	8.63081414249491	7.05356175104334	10.9776416746705
ENST00000257435.11	135.360409205151	116.869535666155	117.558969582982	89.1850794724475	134.899368488704	150.94257302672
ENST00000257468.11	227.370099122378	233.739071332311	178.538755944208	126.585274089925	179.865824651605	168.781240748059
ENST00000257497.10	2695.70697286337	4321.45492346946	6485.86036998732	2480.8795762927	2599.23750525947	3566.36133905859
ENST00000257527.8	293.723240889609	331.583333750487	297.983698301249	276.186052559837	298.894679200462	277.185452285431
ENST00000257536.12	147.746329001701	235.098019421452	177.281440761503	137.134046930753	217.778719063463	86.4489281880304
ENST00000257548.9	335.30454306374	402.248634385837	305.527589397483	374.00194617478	376.483858461938	325.212634612114
ENST00000257552.6	698.035051391269	679.47404457067	538.759555789389	627.17249435463	648.927681095987	535.160031640188
ENST00000257570.9	199.944133858589	164.432718786102	105.614475347278	154.395675215742	147.24310155303	153.686983445387
ENST00000257572.5	278.68319542237	289.455942987106	248.948406175727	233.990961196529	286.550946136136	262.091194982759
ENST00000257575.8	134.475700648255	134.535860824993	119.444942357041	156.313633914075	128.727501956541	115.265237584041
ENST00000257600.3	10.6165026827569	13.5894808914134	10.6871790529984	9.58979349166102	8.81695218880418	13.7220520933382
ENST00000257604.9	112.357986725844	95.1263662398939	38.3481130725236	113.1595632016	105.80342626565	67.238055257357
ENST00000257637.7	135.360409205151	119.587431844438	161.565000977682	129.462212137424	134.899368488704	139.964931352049
ENST00000257659.12	68.1225588810237	52.9989754765123	111.272393669454	49.8669261566373	113.738683235574	104.28759590937
ENST00000257663.3	164.555791582732	134.535860824993	178.538755944208	146.723840422414	163.995310711758	167.409035538726
ENST00000257694.12	115.012112396533	273.148565917409	356.448854297064	204.26260137238	205.434985999137	371.867611729464
ENST00000257696.4	197.2900081879	154.920082162113	158.421713020917	238.785857942359	268.917041758527	209.947397028074
ENST00000257700.6	494.552083305094	542.220287567395	608.540548429555	538.946394231349	588.972406212119	690.21922029491
ENST00000257724.7	64.583724653438	198.406421014636	129.503463818686	128.503232788258	154.296663304073	218.180628284077
ENST00000257770.7	1984.40129311865	2039.78108180115	2252.48014981725	2753.22971145588	2628.33344748253	3532.05620882524
ENST00000257776.4	72.5461016655057	88.3316257941871	69.1523350488131	74.8003892349559	92.5779979824439	63.1214396293555
ENST00000257787.5	826.317792141248	856.137296159045	829.828020585757	795.952859807864	843.78232446856	756.085070342933
ENST00000257789.4	106.165026827569	362.839139800738	262.150215594137	196.590766579051	231.004147346669	253.857963726756
ENST00000257829.7	3230.0709412288	3682.74932157303	2970.4071191422	3556.85440605707	3858.29827782071	3066.87864286108
ENST00000257831.7	93.7791070310196	182.09904394494	163.45097375174	67.1285544416271	80.234264918118	152.314778236054
ENST00000257836.3	552.058139503361	615.603484381027	581.508272001383	544.700270326346	588.090710993239	639.447627549558
ENST00000257848.7	104.395609713777	105.997950953025	89.2693779721042	140.969964327417	101.394950171248	111.148621956039
ENST00000257857.8	3806.90092032526	4188.27801073361	2984.23758615196	3264.36570456141	3727.80738542641	2319.02680377415
ENST00000257860.8	39.8118850603385	55.716871654795	45.2633465774049	57.5387609499661	29.9776374419342	49.3993875360174
ENST00000257868.9	179.595837049971	194.329576747212	172.25218003068	180.288117643227	207.198376436898	179.75888242273
ENST00000257879.10	261.873732841338	403.607582474978	197.398483684794	217.688312260705	281.260774822853	330.70145544945
ENST00000257897.7	801.545952548149	774.600410810564	607.911890838203	746.085933651227	841.137238811918	500.854901406843
ENST00000257904.10	4318.26246621138	4927.5457712265	3865.61552922865	4338.42257562744	4826.39962815141	3796.89181422667
ENST00000257905.12	31.8495080482708	29.8968579611095	30.1755643849366	21.0975456816542	36.1495039740971	20.5830781400072
ENST00000257909.7	613.987738486109	547.65607992396	557.619283529975	467.022943043892	522.845264796088	463.80536075483
ENST00000257910.7	131.821574977565	178.022199677516	140.819300463038	135.21608823242	163.113615492877	137.220520933382
ENST00000257915.9	789.160032751599	1001.54474169717	923.498001697331	815.132446791186	896.684037601385	1066.20344765238
ENST00000257934.8	1501.35042105321	1694.60826715925	1613.76403700276	1512.31043363494	1420.41099761635	1101.88078309505
ENST00000257940.6	322.033914710294	317.993852859074	358.963484662475	306.873391733153	365.903515835373	300.512940844106
ENST00000257963.8	1404.0324797946	1606.27664136506	1232.16887905158	1363.6686345142	1479.48457728134	1225.3792519351
ENST00000257966.12	1400.49364556702	1421.45970124184	993.90765192885	1192.01133101346	1275.81298171996	941.332773602998
ENST00000257981.6	2239.19735750482	2174.31694262615	1801.73265681726	2287.16574776115	2288.88078821356	2350.58752358883
ENST00000258014.3	38.9271765034421	52.9989754765123	21.3743581059968	23.9744837291525	39.6762848496188	57.6326187920203
ENST00000258052.7	215.868887882724	202.48326528206	172.880837622033	210.016477467376	182.510910308246	137.220520933382
ENST00000258062.9	630.797201067141	653.654030876985	592.824108645734	669.367585717939	717.69990816866	647.680858805561
ENST00000258080.7	287.530280991334	244.610656045441	256.492297271961	309.750329780651	352.678087552167	200.341960562737
ENST00000258083.2	113.242695282741	137.253757003275	102.471187390514	120.831397994929	88.1695218880418	105.659801118704
ENST00000258091.9	9616.78201346399	11116.1953691762	9253.21108712255	9615.6859340885	10573.289064814	7580.06157636
ENST00000258098.6	618.411281270592	549.015028013102	493.496209211984	539.905373580515	479.642199070947	413.033768009479
ENST00000258100.8	6.19295989827488	6.7947404457067	8.80120627893985	7.67183479332881	14.1071235020867	2.74441041866763
ENST00000258105.7	460.048449586134	521.836066230275	416.799983066937	503.464158312203	516.673398263925	312.86278772811
ENST00000258106.10	25.6565481499959	48.9221312090883	22.6316732887025	30.6873391733153	35.2678087552167	24.6996937680087
ENST00000258111.4	176.057002822386	221.508538530039	191.111907771265	154.395675215742	184.274300746007	170.153445957393
ENST00000258145.7	2621.39145408407	3170.42589196675	2477.53956752157	2305.38635539531	2987.18340156686	2763.62129159831
ENST00000258149.9	2135.68645634794	2348.26229803624	3037.0448238256	2295.79656190365	2445.82253717428	2559.16271540757
ENST00000258169.8	441.469569891309	524.553962408558	675.178253112957	495.792323518875	633.05716715614	572.209572292201
ENST00000258173.10	142.438077660322	72.0242487244911	71.0383078228716	133.298129534088	138.426149364226	89.193338606698
ENST00000258198.6	2409.94610898582	2833.4067658597	3326.85597343926	2678.42932222092	2798.50062472645	3473.05138482389
ENST00000258200.7	79.623770120677	84.2547815267631	50.9212648995806	93.979976218278	60.8369701027488	71.3546708853584
ENST00000258201.8	341.497502962015	269.071721649985	224.430760112966	348.109503747295	250.401442162039	257.974579354757
ENST00000258214.2	239.756018918927	271.789617828268	157.793055429564	223.442188355702	210.72515731242	157.803599073389
ENST00000258229.13	369.8081767827	377.787568781293	384.738445907942	368.248070079783	379.12894411858	444.594487824156
ENST00000258243.6	791.814158422288	939.033129596667	776.392125320765	841.024889218671	939.887103326525	727.268760946923
ENST00000258281.6	573.291144868875	682.191940748953	600.996657333321	590.731279086319	612.77817712189	514.576953500181
ENST00000258301.5	1078.45973085673	1159.18272003756	1171.18909269035	1179.5445994743	1334.88656138495	1211.65719984176
ENST00000258341.4	3368.97018466153	3747.97882985182	3213.69760699575	3237.51428278476	3683.72262448239	3038.06233346507
ENST00000258362.7	287.530280991334	330.224385661346	267.808133916313	368.248070079783	317.41027879695	241.508116842752
ENST00000258381.10	59.2754733120596	119.587431844438	88.0120627893985	34.5232565699797	57.3101892272271	68.6102604666908
ENST00000258382.9	255.680772943063	236.456967510593	198.655798867499	281.939928654834	201.026509904735	275.813247076097
ENST00000258383.3	926.289859070543	1021.92896303429	868.176133658281	1015.5591307669	1021.00306346352	699.824656760246
ENST00000258398.8	73.4308102224021	66.5884563679257	58.4651559958147	55.6208022516339	95.2230836390851	281.302067913432
ENST00000258399.7	703.343302732647	750.13934520602	1056.14475347278	761.429603237885	858.771143189527	1132.0692977004
ENST00000258405.8	552.058139503361	486.5034159126	417.42864065829	421.950913633085	519.318483920566	606.514702525547
ENST00000258411.7	25.6565481499959	31.2558060502508	19.4883853319382	17.2616282849898	22.9240756908909	23.3274885586749
ENST00000258412.7	2547.07593530477	2527.64344580289	1813.67715105296	2510.60793611685	2236.86077029962	1852.47703260065
ENST00000258415.8	17.6941711379282	13.5894808914134	11.9444942357041	12.4667315391593	13.2254282832063	9.60543646533671
ENST00000258416.7	316.725663368915	395.45389394013	360.220799845181	350.986441794793	333.280792736798	325.212634612114
ENST00000258418.9	1388.99243432737	1637.53244741532	2001.64577086746	1589.9877609174	1823.3457126447	1978.71991185936
ENST00000258424.2	1718.98872604973	2031.6273932663	1555.29888100694	1940.97420271219	2004.97492773407	1202.05176337642
ENST00000258428.7	285.760863877541	407.684426742402	406.112804013939	335.642772208136	318.291974015831	537.904442058856
ENST00000258436.9	300.80090934478	241.892759867159	283.524573700134	322.21706131981	246.874661286517	281.302067913432
ENST00000258439.7	826.317792141248	845.265711445914	680.20751384378	784.445107617871	706.237870323215	624.353370246886
ENST00000258443.6	75.200227336195	80.1779372593391	95.5559538856327	56.5797816008	83.7610457936397	75.4712865133599
ENST00000258449.2	35.3883422758565	116.869535666155	76.6962261450473	34.5232565699797	44.9664561629013	45.2827719080159
ENST00000258455.7	814.816580901595	987.955260805755	1145.41413144489	1019.39504816357	1131.21496582358	1003.08200802302
ENST00000258456.2	6.19295989827488	12.2305328022721	3.77194554811708	5.75387609499661	8.81695218880418	4.11661562800145
ENST00000258457.6	397.234142046489	457.965506040632	567.67780499162	503.464158312203	489.340846478632	599.653676478878
ENST00000258484.10	403.427101944764	449.811817505784	633.058194492316	486.202530027214	567.811720958989	644.936448386894
ENST00000258494.13	84.9320214620555	91.0495219724698	108.757763304042	87.2671207741153	89.0512171069222	156.431393864055
ENST00000258526.8	15.040045467239	4.07684426742402	24.517646062761	17.2616282849898	13.2254282832063	34.3051302333454
ENST00000258530.7	716.613931086093	728.396175779759	636.201482449081	633.885349798793	715.936517730899	736.874197412259
ENST00000258534.12	753.771690475743	814.009905395663	774.506152546707	828.558157679512	879.931828442657	857.628255833635
ENST00000258538.7	170.748751481007	226.944330886604	265.922161142254	192.754849182386	195.736338591453	292.279709588103
ENST00000258607.9	633.451326737831	1034.15949583656	1235.31216700834	633.885349798793	949.58575073421	769.807122436271
ENST00000258613.4	24.7718395930995	5.43579235656536	15.7164397838212	26.8514217766508	6.17186653216292	26.0718989773425
ENST00000258646.3	15.9247540241354	163.073770696961	255.863639680609	258.924424274847	282.142470041734	311.490582518776
ENST00000258648.6	515.785088670608	621.039276737593	687.122747348661	542.782311628014	636.583948031662	627.097780665554
ENST00000258662.2	728.999850882643	828.958334376218	967.504033092031	771.019396729546	941.650493764286	930.355131928327
ENST00000258672.9	25.6565481499959	14.9484289805547	56.5791832217562	29.7283598241492	32.6227230985755	38.4217458613469
ENST00000258704.3	12.3859197965498	21.7431694262615	16.9737549665269	25.8924424274847	10.580342626565	19.2108729306734
ENST00000258711.7	435.276609993034	380.505464959575	330.673893051597	371.125008127281	311.238412264787	311.490582518776
ENST00000258729.7	1181.97063201361	1426.89549359841	1911.74773530401	1443.26392049498	1836.57114092791	2273.74403186613
ENST00000258739.8	3485.75171417186	3685.46721775132	3139.51601121612	3437.94096676047	3533.83443727271	2913.19165941569
ENST00000258742.9	197.2900081879	271.789617828268	266.550818733607	164.944448056569	221.305499938985	260.718989773425
ENST00000258761.7	2691.28343007888	3304.96175279174	2775.52326582282	3211.62184035727	3889.15761048152	3300.15352844783
ENST00000258770.7	1969.36124765141	2031.6273932663	1567.872032834	1900.69707004721	1812.76537001814	1524.51998756987
ENST00000258772.9	334.419834506843	578.911885974211	270.951421873077	477.571715884719	363.258430178732	301.88514605344
ENST00000258774.9	176.057002822386	153.561134072972	255.234982089256	167.821386104068	190.44616727817	185.247703260065
ENST00000258781.10	413.158896070624	332.942281839628	287.925176839604	328.929916763973	379.12894411858	356.773354426792
ENST00000258796.11	2666.51159048578	2861.94467573166	2204.70217287443	2334.15573587029	2474.03678417845	2062.42442962873
ENST00000258821.7	362.730508327529	451.170765594925	430.001792485347	408.525202744759	513.146617388403	426.755820102817
ENST00000258829.5	69.8919759948165	95.1263662398939	57.8364984044619	88.2261001232814	76.7074840425963	69.9824656760246
ENST00000258873.8	65.4684332103344	65.2295082787844	67.8950198661074	56.5797816008	65.2454461971509	83.7045177693628
ENST00000258874.3	324.688040380983	341.095970374477	281.009943334722	321.258081970644	356.204868427689	219.552833493411
ENST00000258884.4	557.366390844739	616.962432470169	536.244925423978	590.731279086319	597.789358400923	628.469985874888
ENST00000258886.12	1222.66722563084	1504.35553467946	2029.30670488699	1316.67864640506	1546.49341391625	1733.09517938861
ENST00000258888.5	146.861620444804	116.869535666155	106.871790529984	157.272613263241	105.80342626565	131.731700096046
ENST00000258930.7	284.876155320644	343.813866552759	259.006927637373	287.693804749831	319.173669234711	271.696631448096
ENST00000258947.7	1728.72052017559	2085.98531683196	1924.32088713106	1785.61954814728	1857.73182618104	2216.11141307411
ENST00000258955.6	1838.42438123074	1924.27049422414	1626.96584642117	2154.82659757623	2004.09323251519	1921.08729306734
ENST00000258960.6	2559.46185510132	2761.3825171352	2405.87260210734	2668.83952872926	2815.25283388517	2242.18331205146
ENST00000258962.4	1658.82854418077	1695.96721524839	1900.43189865965	1664.78815015235	1781.90603735732	1350.24992598448
ENST00000258963.7	1242.13081388256	1475.8176248075	1632.62376474334	1222.69867018678	1347.23029444928	1514.91455110453
ENST00000258969.4	40.6965936172349	39.4094945850989	32.0615371589952	44.1130500616407	31.741027879695	15.094257302672
ENST00000258975.6	818.355415129181	990.673156984038	732.386093926066	956.102411118603	962.811179017416	694.335835922911
ENST00000258991.7	331.765708836154	298.968579611095	340.10375692189	259.883403624014	414.396752873796	340.306891914786
ENST00000259006.7	54.8519305275775	81.5368853484805	48.4066345341692	64.2516163941288	70.5356175104334	46.6549771173498
[truncated: 54,195 more rows]

## Sheet: transcriptome_deseq2
target_id	baseMean	log2FoldChange	lfcSE	stat	pvalue	padj	ens_gene	ext_gene
ENST00000620953.2	141.143703934695	3.06432248060747	0.53380234834811	5.74055638775332	9.43659922667573e-09	0.000259964153796	ENSG00000274081	PUF60
ENST00000358075.10	948.436651169501	1.499616405676	0.267289916312339	5.61044885779992	2.0180250509485e-08	0.000370623754107	ENSG00000102158	MAGT1
ENST00000508376.6	316.69980413475	1.84502784453094	0.357096791872128	5.16674438562758	2.38206679350187e-07	0.003281118353039	ENSG00000134982	APC
ENST00000453408.7	106.306892451681	1.66063073476109	0.325875271840505	5.09590901261714	3.47071803620638e-07	0.003824523032817	ENSG00000141503	MINK1
ENST00000296978.3	308.859289283053	-1.18718586797227	0.240772803040054	-4.93073076768879	8.19225765232636e-07	0.007522813664504	ENSG00000164484	TMEM200A
ENST00000415298.5	173.4381644616	-1.22701104814521	0.263772278444505	-4.65178166326285	3.29079401906343e-06	0.025901839724048	ENSG00000152056	AP1S3
ENST00000553804.5	55.0712671860495	-1.817261408551	0.395508707309152	-4.59474437595763	4.33280085310683e-06	0.029840541075453	ENSG00000135424	ITGA7
ENST00000379284.1	78.7792717777945	-2.44668148456673	0.544141193684682	-4.49640922790442	6.911066357262e-06	0.034529350835421	ENSG00000145990	GFOD1
ENST00000560346.5	70.2517011475162	-2.25253310816505	0.502532689087394	-4.48236136092098	7.38216010153268e-06	0.034529350835421	ENSG00000137843	PAK6
ENST00000613981.3	345.208247002965	-1.93464007747335	0.430604866613969	-4.49284303887752	7.02785839137678e-06	0.034529350835421	ENSG00000276016	ABR
ENST00000635816.1	236.814227951415	1.76173595585689	0.394894632536324	4.46128108792372	8.14711437756083e-06	0.034529350835421	ENSG00000107779	BMPR1A
ENST00000645393.1	27.7824952665044	2.54729002450259	0.570969355891599	4.4613427992556	8.144768218907e-06	0.034529350835421	ENSG00000197467	COL13A1
ENST00000469698.5	79.7309419610449	-1.71378631788415	0.387763376001144	-4.4196704071379	9.8851547690221e-06	0.035000398621387	ENSG00000141698	NT5C3B
ENST00000502871.5	68.5590568689079	-2.32470146030826	0.52788994848148	-4.40376155483821	1.06389876146002e-05	0.035000398621387	ENSG00000138756	BMP2K
ENST00000539396.5	53.8565780345659	-1.62800808467108	0.368486966730842	-4.4180886480586	9.95775808286661e-06	0.035000398621387	ENSG00000090372	STRN4
ENST00000551775.5	35.0578262603748	1.86289307643442	0.423334917664586	4.4005183572181	1.0799259062446e-05	0.035000398621387	ENSG00000196531	NACA
ENST00000423729.2	363.546430968568	-1.30228769101038	0.300728418573936	-4.33044438296144	1.48808728813635e-05	0.045549525174694	ENSG00000185818	NAT8L
ENST00000540441.6	77.0041550402049	1.5383371490923	0.357926962407747	4.29790798308132	1.72417707678305e-05	0.04999841284185	ENSG00000166783	MARF1
ENST00000268349.7	273.696479242431	1.13825532163991	0.270717289013136	4.20459042637902	2.61555355213188e-05	0.072054577030905	ENSG00000140718	FTO
ENST00000612727.4	64.919958023496	1.94443862353491	0.467566726592757	4.15863343763656	3.20157188787664e-05	0.08399857443159	ENSG00000274512	TBC1D3L
ENST00000555155.5	22.4022999489648	2.08508955754635	0.514615778709456	4.05174043200794	5.08380474892003e-05	0.120350990628017	ENSG00000166965	RCCD1
ENST00000560905.1	35.1763991910602	1.77053371822475	0.437915485156183	4.04309456559474	5.27503326844406e-05	0.120350990628017	ENSG00000137824	RMDN3
ENST00000620170.4	598.424670247684	1.23901383979546	0.307068717395479	4.03497253091956	5.46086858758267e-05	0.120350990628017	ENSG00000276016	ABR
ENST00000650281.1	25.3388484591323	2.1068377142733	0.530899901913051	3.9684273940935	7.23484929489316e-05	0.153314804461819	ENSG00000183765	CHEK2
ENST00000260356.5	1647.04085053398	0.843713237061742	0.213255250696797	3.95635387314014	7.61024036433339e-05	0.155296819760621	ENSG00000137801	THBS1
ENST00000315050.11	164.140240528917	-1.33701930866035	0.338933235414029	-3.94478666875821	7.98710523777913e-05	0.157166263316399	ENSG00000145901	TNIP1
ENST00000648908.1	113.552474083147	4.75914085315151	1.2120109808367	3.92664829642558	8.61377919100496e-05	0.163652893823035	ENSG00000081923	ATP8B1
ENST00000307768.5	277.591780247905	1.16186523185272	0.29689780841803	3.91335065099848	9.10242064860522e-05	0.167172023492067	ENSG00000171135	JAGN1
ENST00000538171.5	33.1773665382879	1.93318461656006	0.498230326409737	3.88010226212171	0.000104412556437	0.179775581938228	ENSG00000126602	TRAP1
ENST00000644428.1	28.1929425859507	-2.00687356926326	0.516276821624895	-3.88720447094053	0.000101405331742	0.179775581938228	ENSG00000084754	HADHA
ENST00000378933.5	150.384204404819	-1.81162306763769	0.469253061954306	-3.86065262971923	0.000113084575524	0.183253554637253	ENSG00000157625	TAB3
ENST00000488653.6	51.0712953708545	-1.61818430539896	0.418528959541924	-3.86636161848883	0.000110471099619	0.183253554637253	ENSG00000175455	CCDC14
ENST00000352527.5	114.185882257321	-1.1174695790721	0.293768740509822	-3.80390907872903	0.000142430475535	0.211307523589486	ENSG00000069424	KCNAB2
ENST00000480596.5	42.1071532848117	-1.62066732616914	0.42669095178207	-3.79822285755168	0.000145737261492	0.211307523589486	ENSG00000137106	GRHPR
ENST00000514234.5	83.6040748964832	-1.23238873268705	0.323789977684776	-3.80613613027527	0.000141154709595	0.211307523589486	ENSG00000197530	MIB2
ENST00000533703.1	54.2667264024365	1.52384240335891	0.400894228767414	3.8011083572944	0.000144050285908	0.211307523589486	ENSG00000166801	FAM111A
ENST00000615927.1	206.003001697205	0.99478162082946	0.266148549824885	3.73769318481722	0.00018571638251	0.255810388178695	ENSG00000126464	PRR12
ENST00000366508.5	205.143047726782	-1.74309056712007	0.468058117897167	-3.72409002316039	0.000196020975287	0.25714684941358	ENSG00000153207	AHCTF1
ENST00000381551.8	49.8816265990042	1.73665693335837	0.466137220765454	3.72563454706871	0.000194824498296	0.25714684941358	ENSG00000100311	PDGFB
ENST00000558305.5	26.6224777269311	1.71694664275353	0.462001803081072	3.71632022062095	0.000202145357573	0.25901401781826	ENSG00000173517	PEAK1
ENST00000544855.5	25.2634063877315	-1.78583191413167	0.484887468493759	-3.68298219724904	0.000230521264114	0.288659774747877	ENSG00000109390	NDUFC1
ENST00000317020.10	167.092390680299	1.07166563078657	0.292573956779082	3.6628879842363	0.000249387612504	0.305344650802665	ENSG00000164542	KIAA0895
ENST00000401424.5	58.0758382680442	1.39402253393952	0.383584267477834	3.63420153570316	0.000278842840766	0.327380437159417	ENSG00000133794	ARNTL
ENST00000481512.5	35.3651633293207	-1.87810255866267	0.516841468974874	-3.6338077948501	0.000279268935632	0.327380437159417	ENSG00000160209	PDXK
ENST00000613315.4	139.848220316941	-1.2906057809832	0.356760047903949	-3.61757374057387	0.000297377620906	0.341346141230016	ENSG00000143569	UBAP2L
ENST00000591755.5	25.5040134094916	-2.26472594142477	0.633267624046121	-3.57625410715743	0.000348552860927	0.391922795479379	ENSG00000167645	YIF1B
ENST00000343529.9	49.1373179817717	-2.16219516103262	0.608116641552445	-3.55555992599184	0.000377174959493	0.399638629677149	ENSG00000189056	RELN
ENST00000564909.5	52.6618707677269	-1.54415874027521	0.433623269955029	-3.56106059629907	0.000369359821433	0.399638629677149	ENSG00000166938	DIS3L
ENST00000569063.5	26.7194063991156	1.87341396129956	0.526357968504284	3.55920129151481	0.000371984352096	0.399638629677149	ENSG00000179335	CLK3
ENST00000588994.5	45.6544203597454	-2.01720564047858	0.570057085226188	-3.53860287461946	0.000402250507992	0.410422152570792	ENSG00000102858	MGRN1
ENST00000646710.1	37.1410273883017	1.97055066458291	0.556171850622754	3.54306076867511	0.000395511552409	0.410422152570792	ENSG00000111817	DSE
ENST00000546897.5	116.782914467551	-1.30646777382152	0.370445068547507	-3.52675169612624	0.000420691094394	0.421433040506216	ENSG00000170421	KRT8
ENST00000331163.10	600.956212108537	0.7311821476326	0.209159695004211	3.49580806004656	0.000472628539608	0.449252038271795	ENSG00000100311	PDGFB
ENST00000378482.6	408.515521382111	-1.54103643659537	0.441990239284647	-3.48658476958567	0.000489230308298	0.449252038271795	ENSG00000156298	TSPAN7
ENST00000602725.5	582.103819927828	-1.1984871432658	0.343726582112947	-3.48674558685132	0.000488936238946	0.449252038271795	ENSG00000184007	PTP4A2
ENST00000618312.4	622.222034478595	-0.913021279274103	0.260656704610474	-3.50277304640417	0.000460441596809	0.449252038271795	ENSG00000120254	MTHFD1L
ENST00000618772.4	323.262708587406	1.39784303108877	0.400236428860777	3.49254323267764	0.00047844414023	0.449252038271795	ENSG00000162775	RBM15
ENST00000374076.8	202.943357265005	-1.12487225706773	0.324555626745551	-3.46588431803593	0.000528490616127	0.454298485818151	ENSG00000186501	TMEM222
ENST00000421826.6	43.8401357730282	2.02278453982258	0.585377710280687	3.45552026375015	0.000549231905701	0.454298485818151	ENSG00000112812	PRSS16
ENST00000443917.6	23.9867095435188	1.83875004680385	0.529635583500027	3.47172679496479	0.000517122319748	0.454298485818151	ENSG00000131845	ZNF304
ENST00000460382.5	88.2563012041557	1.36402154642277	0.394916639933067	3.45394801964778	0.000552443845397	0.454298485818151	ENSG00000140718	FTO
ENST00000526060.5	39.0770972738995	1.44374074529184	0.415419684325947	3.47537875494377	0.000510132535854	0.454298485818151	ENSG00000162298	SYVN1
ENST00000541713.5	454.77689918645	-1.12312208610782	0.324340345836866	-3.46278870490173	0.000534608036978	0.454298485818151	ENSG00000196396	PTPN1
ENST00000552342.5	73.5720656958982	1.20825248419908	0.349204700921893	3.46001208176557	0.000540151151897	0.454298485818151	ENSG00000187109	NAP1L1
ENST00000393250.8	59.253417626495	1.46978718860607	0.431644697645621	3.40508570271553	0.000661432922025	0.519025908433627	ENSG00000091039	OSBPL8
ENST00000400490.2	74.8970308140199	-1.34359893493651	0.395227131443968	-3.39956148766318	0.000674940023954	0.519025908433627	ENSG00000158828	PINK1
ENST00000623839.3	25.5383653694535	1.87147132522297	0.550720889565009	3.39822106022012	0.000678255901541	0.519025908433627	ENSG00000263163	SLC27A3
ENST00000559309.5	54.7637475490211	-1.15542335832621	0.342096919179325	-3.37747373199973	0.000731549398877	0.552139414108255	ENSG00000131876	SNRPA1
ENST00000424685.2	28.2673535735768	-2.24294081694082	0.666447158812505	-3.36551936231127	0.000763997049707	0.553867703259002	ENSG00000189056	RELN
ENST00000580994.5	128.794371422829	-0.973830577551366	0.289208005711496	-3.36723243589192	0.000759266643794	0.553867703259002	ENSG00000125454	SLC25A19
ENST00000597202.1	19.7835601524676	2.20441839329026	0.654984095896033	3.36560598509581	0.000763757198021	0.553867703259002	ENSG00000032444	PNPLA6
ENST00000481110.6	43.8529134507828	1.36842832138804	0.407665756417488	3.35674090807529	0.000788669800632	0.557094102633853	ENSG00000068078	FGFR3
ENST00000324333.14	533.64267416657	0.737737942063267	0.220467567250075	3.34624249391955	0.000819147243107	0.557192045104821	ENSG00000107249	GLIS3
ENST00000552370.5	152.914530532686	0.879549702418302	0.262680968139554	3.34835716743294	0.000812921715575	0.557192045104821	ENSG00000139644	TMBIM6
ENST00000588969.5	146.908587118987	-0.90501405020484	0.270421450831656	-3.34667995982402	0.000817855740791	0.557192045104821	ENSG00000168610	STAT3
ENST00000391947.6	141.425721808433	1.77644984434016	0.532816600569718	3.33407375528593	0.000855839608218	0.568122830047778	ENSG00000198625	MDM4
ENST00000394054.6	45.7141680140266	-1.42575178969454	0.427422721492202	-3.33569489407818	0.000850864897779	0.568122830047778	ENSG00000144802	NFKBIZ
ENST00000379383.7	31.8209843302871	-1.49355455028429	0.449289752056447	-3.32425688199682	0.00088654493729	0.577231875668364	ENSG00000162959	MEMO1
ENST00000545307.6	191.649891544066	-0.813606657712759	0.244840218254228	-3.32301067003607	0.000890515081253	0.577231875668364	ENSG00000131966	ACTR10
ENST00000647644.1	24.9786911500817	1.6861066966755	0.509161194695762	3.31153810274759	0.000927846035152	0.594436430218104	ENSG00000127580	WDR24
ENST00000594019.5	34.6149441195107	1.46594185834013	0.443301987343686	3.30686958369895	0.000943448046306	0.597484563302836	ENSG00000130749	AC008755.1
ENST00000514708.5	22.43386030894	1.69130020417268	0.512051191971947	3.30299046401857	0.000956596407906	0.598927185072792	ENSG00000090316	MAEA
ENST00000449880.6	156.808504829868	-0.964293938563071	0.29282434198211	-3.29307984450959	0.000990963286475	0.613473080841655	ENSG00000132470	ITGB4
ENST00000461764.5	17.3200034776629	-2.0214776709167	0.61881244887966	-3.2667049193605	0.001088070286222	0.660287319982842	ENSG00000147133	TAF1
ENST00000454264.6	139.709655838715	1.16786626923456	0.360097017423168	3.24319895119305	0.001181956457406	0.677275141192876	ENSG00000198625	MDM4
ENST00000461997.5	26.6390554891253	1.71544589434305	0.52815941654619	3.24796991325256	0.001162315603316	0.677275141192876	ENSG00000171792	RHNO1
ENST00000464071.1	55.8598966961057	1.50873323263559	0.465175049782346	3.24336662798558	0.001181261006387	0.677275141192876	ENSG00000140718	FTO
ENST00000642864.1	155.82576047119	1.10843799251753	0.341144495616162	3.24917448987566	0.00115740458172	0.677275141192876	ENSG00000124313	IQSEC2
ENST00000524647.5	39.2632133486614	1.2542002460563	0.38812427006335	3.23143988354965	0.001231682296429	0.692469382513547	ENSG00000172732	MUS81
ENST00000379660.4	30.1602528390518	1.71860480192205	0.532827286702992	3.22544442600973	0.001257772522693	0.692994926828303	ENSG00000124786	SLC35B3
ENST00000257118.5	376.113850341701	-0.708567911321608	0.22062417349254	-3.21165128963335	0.001319744608985	0.698843272579339	ENSG00000134686	PHC2
ENST00000323984.7	92.0326247113429	1.00281848246149	0.31318453951191	3.20200506712228	0.001364745974131	0.698843272579339	ENSG00000004866	ST7
ENST00000327741.9	40.8706235550586	1.40244863493799	0.437195894826358	3.2078266322583	0.001337420937732	0.698843272579339	ENSG00000205426	KRT81
ENST00000371793.7	31.9318755454838	2.16969068375158	0.675632662493825	3.21134664470341	0.001321144637788	0.698843272579339	ENSG00000130558	OLFM1
ENST00000381461.6	80.5910949339706	1.07172040176771	0.334815541339407	3.2009278825002	0.001369858130907	0.698843272579339	ENSG00000183354	KIAA2026
ENST00000431992.5	287.854969367772	-0.92154419438806	0.287475429788851	-3.20564507048456	0.001347600982281	0.698843272579339	ENSG00000134686	PHC2
ENST00000482446.5	46.1520611192052	1.4462699520276	0.450542190330061	3.21006552342652	0.001327047181973	0.698843272579339	ENSG00000189050	RNFT1
ENST00000522066.5	30.4942104867634	2.07477010844555	0.646561229144681	3.20893059299304	0.001332296493287	0.698843272579339	ENSG00000204764	RANBP17
ENST00000429968.5	91.0144228449671	-1.46530957850188	0.459695910816636	-3.18756278666651	0.001434773039462	0.725244863809347	ENSG00000131051	RBM39
ENST00000415439.5	55.5732566278902	1.34976940427719	0.424564947320517	3.17918239081148	0.001476911264485	0.739757999448202	ENSG00000070950	RAD18
ENST00000443603.6	201.964508199622	-0.942997293982792	0.297381855654547	-3.17099808227111	0.001519161460559	0.754065216148033	ENSG00000227322	RXRB
ENST00000375245.8	174.216575624865	1.07531767768342	0.340038158140422	3.16234414268107	0.001565044878677	0.769904265003974	ENSG00000165322	ARHGAP12
ENST00000626154.2	23.1985481102062	1.89906648882972	0.601741757693555	3.15594931637908	0.001599766565474	0.780020694317893	ENSG00000165304	MELK
ENST00000422643.5	63.5534880564765	1.9014468481436	0.605886773988809	3.13828743219722	0.001699381441144	0.82132297598853	ENSG00000106123	EPHB6
ENST00000641691.1	379.621318918779	-1.00467376404821	0.320565968442715	-3.13406244876472	0.00172404160664	0.825995829574107	ENSG00000131238	PPT1
ENST00000243810.10	28.7780485926611	-2.15863373589898	0.694820802194769	-3.10674886111697	0.001891570201825	0.833551686420584	ENSG00000185404	SP140L
ENST00000335016.9	109.2312740964	1.44221421156456	0.464178250326415	3.10702668759335	0.001889793374118	0.833551686420584	ENSG00000138756	BMP2K
ENST00000368096.5	34.8410273158176	1.39275395795223	0.450172745981637	3.09382113951662	0.001975965721786	0.833551686420584	ENSG00000158710	TAGLN2
ENST00000371375.1	20.7922390426035	2.02525767264445	0.655225825363246	3.0909307817983	0.001995301412315	0.833551686420584	ENSG00000138193	PLCE1
ENST00000375064.5	33.0191965239999	-1.46742296260823	0.474257086020877	-3.09415084320666	0.001973771059078	0.833551686420584	ENSG00000095383	TBC1D2
ENST00000409078.7	313.087358851141	1.15384077423009	0.371994599967637	3.10176753729885	0.001923689564744	0.833551686420584	ENSG00000074054	CLASP1
ENST00000416373.6	120.574058800955	-1.38303594451797	0.446086400040624	-3.10037684267447	0.001932745710434	0.833551686420584	ENSG00000119318	RAD23B
ENST00000418258.5	66.0233312628172	1.24218156836646	0.397321093902785	3.12639219872478	0.001769653712446	0.833551686420584	ENSG00000185920	PTCH1
ENST00000445320.2	44.7035020322288	1.24045473492418	0.401161840912445	3.09215535581041	0.00198708824837	0.833551686420584	ENSG00000237056	ZBTB22
ENST00000446540.5	27.9763905249989	1.3880792680876	0.447790761425586	3.09983900442366	0.0019362585758	0.833551686420584	ENSG00000231002	TRIM26
ENST00000467101.5	42.8881935139164	1.20555965634018	0.390063195290775	3.09067779502111	0.001997002061955	0.833551686420584	ENSG00000101181	MTG2
ENST00000491117.5	175.582082069855	0.822331236230456	0.265424609087681	3.09817254344643	0.001947180244074	0.833551686420584	ENSG00000146535	GNA12
ENST00000538809.6	12.7587647904357	-2.14469081296157	0.686834067398368	-3.12257489073796	0.001792764881154	0.833551686420584	ENSG00000141542	RAB40B
ENST00000548116.5	45.8504155266081	-1.36423404381459	0.439995783197009	-3.10056163243671	0.001931540116096	0.833551686420584	ENSG00000130768	SMPDL3B
ENST00000639248.1	49.6941686577548	1.2747896279868	0.410489118473272	3.10553817535558	0.00189933101889	0.833551686420584	ENSG00000257267	ZNF271P
ENST00000398519.9	15.6770523246959	1.84390251292612	0.598324825352236	3.08177504057368	0.002057702811432	0.845285621034749	ENSG00000141551	CSNK1D
ENST00000467213.5	67.0789865253349	-1.64015608958512	0.531993426132947	-3.0830382651669	0.002048988063479	0.845285621034749	ENSG00000131778	CHD1L
ENST00000262407.5	33.9134613218531	1.73158876883266	0.56385760424162	3.07096819446396	0.002133658777692	0.858870582520396	ENSG00000005961	ITGA2B
ENST00000319283.7	70.6058519220824	1.36562445517068	0.444928027390916	3.06931541979674	0.002145499386166	0.858870582520396	ENSG00000114745	GORASP1
ENST00000566458.5	250.244195841716	0.834109300589891	0.271827529909197	3.06852400442487	0.00215119045298	0.858870582520396	ENSG00000205937	RNPS1
ENST00000644239.1	106.974937948096	-1.45648054812616	0.475588460139385	-3.06248084257404	0.002195105258117	0.870098664794598	ENSG00000197102	DYNC1H1
ENST00000514555.5	9.46597944269179	-2.38491395384853	0.779861512949703	-3.05812495455503	0.002227266823622	0.876540858436583	ENSG00000158402	CDC25C
ENST00000485450.5	22.093477071613	-1.64524865926281	0.538438173093318	-3.05559438665147	0.00224614892347	0.877702604513838	ENSG00000114316	USP4
ENST00000559386.1	161.053455321355	0.86671377637055	0.284503240364812	3.04641091348972	0.002315910962637	0.898589762735421	ENSG00000140374	ETFA
ENST00000400314.5	32.7197915729299	1.65280981884201	0.543189846233782	3.04278482063278	0.002343998784352	0.903127979170894	ENSG00000183570	PCBP3
ENST00000392028.8	100.898231036899	1.52038081558138	0.501053824009141	3.03436625513837	0.002410416049055	0.909305716665704	ENSG00000167565	SERTAD3
ENST00000456095.6	514.597336366724	-1.25223508559311	0.412180673401088	-3.03807326835669	0.002380960571105	0.909305716665704	ENSG00000179950	PUF60
ENST00000498294.5	14.4053853631193	1.92863906899812	0.636028191973884	3.03231695282669	0.00242684235577	0.909305716665704	ENSG00000088451	TGDS
ENST00000636395.1	133.63159426024	1.02636048756992	0.338691588188994	3.03036899457096	0.002442551247192	0.909305716665704	ENSG00000129646	QRICH2
ENST00000645260.1	73.0992803364059	-4.66013819860437	1.53780701405673	-3.03037907618261	0.002442469707194	0.909305716665704	ENSG00000101266	CSNK2A1
ENST00000436342.6	49.2898431561516	1.34136121463675	0.444675320657429	3.01649574942368	0.002557148030394	0.933054205500662	ENSG00000158161	EYA3
ENST00000538442.5	43.9839767443398	1.21104218038084	0.402410582197996	3.00946901984047	0.002617047671229	0.941063417242778	ENSG00000204516	MICB
ENST00000617887.4	235.594396792816	-0.830615308242442	0.276141849754032	-3.0079298338238	0.002630338607463	0.941063417242778	ENSG00000164484	TMEM200A
ENST00000619506.1	43.9839767443398	1.21104218038084	0.402410582197996	3.00946901984047	0.002617047671229	0.941063417242778	ENSG00000231179	MICB
ENST00000426836.5	91.2927763429874	-1.25214254487065	0.416565672067039	-3.00587069178647	0.002648215879029	0.941346776044118	ENSG00000149636	DSN1
ENST00000637520.1	85.2824615405898	0.968163010338301	0.322985861534536	2.99753991007057	0.002721682195959	0.955137095227763	ENSG00000131089	ARHGEF9
ENST00000344095.8	84.594635825451	1.14510242869519	0.38292480690033	2.99041067086897	0.00278602604199	0.955341250570865	ENSG00000106290	TAF6
ENST00000381132.6	38.3803836545426	1.46405505306361	0.489219687339058	2.99263314816056	0.002765819905081	0.955341250570865	ENSG00000159200	RCAN1
ENST00000421138.6	96.0024386722155	1.42322532710712	0.476027270727562	2.98979788475533	0.002791620983754	0.955341250570865	ENSG00000004700	RECQL
ENST00000585421.5	1261.45983165316	1.31278004550425	0.438569091812161	2.99332549879396	0.002759552648488	0.955341250570865	ENSG00000035862	TIMP2
ENST00000389906.6	66.0654764322468	1.13522803812021	0.38038339073602	2.98443114438728	0.002841061368203	0.961371405930995	ENSG00000166313	APBB1
ENST00000416600.6	616.475160907067	-0.854676477919154	0.287072060559907	-2.97721929557404	0.00290875870633	0.961371405930995	ENSG00000088888	MAVS
ENST00000574755.5	66.4036607409064	-1.37850618359921	0.46199474813275	-2.98381353721171	0.002846801994513	0.961371405930995	ENSG00000184056	VPS33B
ENST00000644786.1	143.608840229772	1.58625040123811	0.533221503559686	2.9748432699143	0.002931382764877	0.961371405930995	ENSG00000165699	TSC1
ENST00000469797.5	22.4684273877682	-1.73472552555832	0.585236811420058	-2.96414287636669	0.003035273236674	0.966785247391013	ENSG00000119682	AREL1
ENST00000483089.5	52.2418828597425	-1.03379964102785	0.34819016368324	-2.96906618524793	0.002987062515616	0.966785247391013	ENSG00000198556	ZNF789
ENST00000515896.1	287.067974700382	-1.16036724212666	0.390780675379768	-2.96935676514453	0.002984239011092	0.966785247391013	ENSG00000251705	RNA5-8SP6
ENST00000519108.5	625.213900855606	-1.03182900189029	0.347705701832568	-2.96753546591867	0.003001976473841	0.966785247391013	ENSG00000196591	HDAC2
ENST00000526202.5	127.784553515765	0.876000460436917	0.295536026755669	2.9641071853522	0.003035625311698	0.966785247391013	ENSG00000136153	LMO7
ENST00000611972.4	146.088144240078	-0.864668982400281	0.292317567674022	-2.95797816491316	0.003096640581762	0.980549460536479	ENSG00000101150	TPD52L2
ENST00000283297.5	161.436404400847	-0.874910856678374	0.296570573749178	-2.95009328005118	0.003176780015106	0.988875980182335	ENSG00000153292	ADGRF1
ENST00000367057.7	43.2823725747453	1.3340761298955	0.451766338845048	2.95302242594281	0.003146791014156	0.988875980182335	ENSG00000117322	CR2
ENST00000341991.7	61.2918761233951	-1.13110781820737	0.38367947767524	-2.94805399825105	0.003197812019211	0.989830611362038	ENSG00000008130	NADK
ENST00000001146.6	290.276346376413	0.16904497964981	0.294805609580071	0.573411679277755	0.566365984269467	0.999965375363429	ENSG00000003137	CYP26B1
ENST00000002165.10	2080.90571832599	0.032975339188554	0.198633523974711	0.166010945829829	0.86814833617655	0.999965375363429	ENSG00000001036	FUCA2
ENST00000002501.10	1355.21405704814	-0.007106261033405	0.211429348073546	-0.033610570614505	0.973187692900466	0.999965375363429	ENSG00000003249	DBNDD1
ENST00000003302.8	181.321754414176	0.288124730352885	0.278835355046633	1.03331491196552	0.301456551030517	0.999965375363429	ENSG00000048028	USP28
ENST00000003912.7	875.54333821533	-0.090564614831949	0.196006558904688	-0.462048899475798	0.64404625409698	0.999965375363429	ENSG00000001461	NIPAL3
ENST00000005180.8	8.083254769466	0.316799689326337	0.74487123896585	0.425307989829449	0.670612169860016	0.999965375363429	ENSG00000006606	CCL26
ENST00000005259.8	79.8340294967597	0.146926569787767	0.424938006363435	0.345760011078195	0.729523080160225	0.999965375363429	ENSG00000075790	BCAP29
ENST00000005284.3	7.63813293651946	0.120808771857329	0.764046216334643	0.158117099822684	0.874364526400493	0.999965375363429	ENSG00000006116	CACNG3
ENST00000005286.8	1940.95266482302	0.014722718301701	0.233765590570941	0.0629806904675	0.949781880565431	0.999965375363429	ENSG00000006118	TMEM132A
ENST00000005374.10	12.9622565026179	-0.0324993010676	0.668591677602823	-0.04860859349031	0.961231221447605	0.999965375363429	ENSG00000006625	GGCT
ENST00000005558.8	82.3298550808666	0.276573282940517	0.374769618241572	0.73798213483314	0.460525305435728	0.999965375363429	ENSG00000006652	IFRD1
ENST00000006015.3	189.321258625728	0.273580514945858	0.291616065503049	0.93815309686015	0.348165738238491	0.999965375363429	ENSG00000005073	HOXA11
ENST00000006275.8	105.569161697462	-0.178377569144562	0.311630198570976	-0.572401423105134	0.567050051959335	0.999965375363429	ENSG00000007255	TRAPPC6A
ENST00000007708.7	275.162407937008	0.48873089696255	0.350868177803557	1.39291884496912	0.163644333074076	0.999965375363429	ENSG00000005882	PDK2
ENST00000007722.11	52.4469871048992	0.097284068029713	0.5407123235065	0.179918348076162	0.857216670570721	0.999965375363429	ENSG00000005884	ITGA3
ENST00000007969.12	21.5767916363296	1.13276620095171	0.590128089757907	1.91952598192099	0.054917801363978	0.999965375363429	ENSG00000010626	LRRC23
ENST00000008440.9	29.4147517275388	0.635039987697448	0.60295221401287	1.05321777238535	0.292241194901605	0.999965375363429	ENSG00000010072	SPRTN
ENST00000008876.7	194.657911976216	0.117337740614604	0.312787704336139	0.375135400106735	0.707559770772501	0.999965375363429	ENSG00000008735	MAPK8IP2
ENST00000009041.11	598.556241772805	-0.110526982757585	0.207033705452563	-0.533859849129297	0.593438502701815	0.999965375363429	ENSG00000010270	STARD3NL
ENST00000009589.7	17251.644607209	0.010097057487705	0.212796962817248	0.047449255637999	0.962155172878998	0.999965375363429	ENSG00000008988	RPS20
ENST00000010132.6	93.6165720067176	0.013218046267447	0.283977719796805	0.046546068039792	0.962875016866946	0.999965375363429	ENSG00000010219	DYRK4
ENST00000011684.11	328.274486787373	-0.001165680986097	0.226697010356102	-0.005142021874335	0.995897278214759	0.999965375363429	ENSG00000008323	PLEKHG6
ENST00000011691.5	325.882014565409	-0.085790998445647	0.218350095150322	-0.392905706711894	0.694389126509851	0.999965375363429	ENSG00000008324	SS18L2
ENST00000011700.10	261.07998466002	-0.728643353400822	0.298109296203261	-2.44421546956391	0.014516753692541	0.999965375363429	ENSG00000048707	VPS13D
ENST00000012443.8	1826.04410932131	0.098028898494743	0.209920302701116	0.466981503138912	0.640513111810082	0.999965375363429	ENSG00000011485	PPP5C
ENST00000013034.3	8.14233229795831	-0.394811636701761	0.794766329196312	-0.496764422696424	0.619355186506474	0.999965375363429	ENSG00000239672	NME1
ENST00000013125.8	638.640115482655	-0.024517511614514	0.310944863949571	-0.078848421238081	0.937153189327653	0.999965375363429	ENSG00000012983	MAP4K5
ENST00000013222.5	12.7013358040562	-0.030308526121867	0.646733778105224	-0.046863991255666	0.962621627360155	0.999965375363429	ENSG00000241644	INMT
ENST00000013807.9	679.065050916037	0.061536835937581	0.224100042839011	0.274595377841083	0.783627117828829	0.999965375363429	ENSG00000012061	ERCC1
ENST00000014914.5	9126.45818283487	-0.055745586918728	0.191226399202125	-0.291516166969211	0.77065658109448	0.999965375363429	ENSG00000013588	GPRC5A
ENST00000014935.7	53.0404253274823	-0.895793546223376	0.417602407602912	-2.14508712094199	0.031945881972897	0.999965375363429	ENSG00000013563	DNASE1L1
ENST00000016171.5	996.601138267562	0.03169194360713	0.191651130472588	0.165362675028223	0.868658530195924	0.999965375363429	ENSG00000014919	COX15
ENST00000017003.6	918.854586209614	0.146004626717472	0.210586649292083	0.693323281453442	0.488106695695803	0.999965375363429	ENSG00000015532	XYLT2
ENST00000019019.6	114.31260418127	-0.312694551378797	0.290394130000672	-1.07679363690332	0.281572468676235	0.999965375363429	ENSG00000068438	FTSJ1
ENST00000019317.8	181.388538766157	0.29819813764664	0.269052194974974	1.10832820997568	0.267720096594044	0.999965375363429	ENSG00000017797	RALBP1
ENST00000023939.8	626.680048484144	-0.103713448952439	0.221491860135832	-0.468249482797409	0.639606189706301	0.999965375363429	ENSG00000022277	RTF2
ENST00000031146.8	2362.35693044844	0.155064684515875	0.206278388307012	0.751725305731426	0.452216268995879	0.999965375363429	ENSG00000029364	SLC39A9
ENST00000033079.7	609.045861085818	-0.078220469313387	0.239251391583351	-0.326938408992018	0.743714469817635	0.999965375363429	ENSG00000031003	FAM13B
ENST00000034275.12	271.367539409547	-0.321793153372943	0.295166408307067	-1.09020926608348	0.275620972546653	0.999965375363429	ENSG00000031823	RANBP3
ENST00000035307.6	956.772396592956	0.155358045541138	0.257422891305241	0.603512938392572	0.546167510915712	0.999965375363429	ENSG00000033100	CHPF2
ENST00000037869.7	1957.4169708818	-0.047094859993297	0.197763663079467	-0.23813707361586	0.811774781108535	0.999965375363429	ENSG00000035141	FAM136A
ENST00000046640.7	259.798535205925	0.012095924137199	0.232589298745493	0.052005505852764	0.958524306316523	0.999965375363429	ENSG00000040531	CTNS
ENST00000052569.10	994.222725055803	0.01012719260314	0.278151283640338	0.036408937145997	0.970956288093585	0.999965375363429	ENSG00000047932	GOPC
ENST00000054650.8	259.322106277378	0.206053555335768	0.254494139575538	0.809659333136071	0.41813599687749	0.999965375363429	ENSG00000041988	THAP3
ENST00000054950.3	5709.34875089749	0.067297262280796	0.186231229216154	0.361364001967072	0.717827354674762	0.999965375363429	ENSG00000049449	RCN1
ENST00000055335.10	44.3143015919373	0.374822059387287	0.402124711237016	0.932104018761393	0.351282771358096	0.999965375363429	ENSG00000049769	PPP1R3F
ENST00000060969.5	110.623483884617	-0.02632377512018	0.419061961279462	-0.062815949793699	0.949913064853069	0.999965375363429	ENSG00000052723	SIKE1
ENST00000064778.8	2116.03812399528	0.094535299363647	0.189668385426946	0.498424126671645	0.61818513497927	0.999965375363429	ENSG00000054965	FAM168A
ENST00000074304.9	620.47437721824	0.03989417944755	0.207335528765187	0.192413619050938	0.847418225259928	0.999965375363429	ENSG00000040933	INPP4A
ENST00000075430.11	209.566464153845	-0.138669162290133	0.343925061693115	-0.403195863678779	0.686804142348178	0.999965375363429	ENSG00000060069	CTDP1
ENST00000078527.8	265.922958091021	0.300639171528808	0.23341907524635	1.28798030414402	0.197752819411236	0.999965375363429	ENSG00000060642	PIGV
ENST00000084795.9	8302.25609427637	-0.020238532320144	0.20460531863167	-0.098914986450461	0.921205769795091	0.999965375363429	ENSG00000063177	RPL18
ENST00000085068.7	312.381297759642	0.26168425879674	0.282981310288898	0.924740430841823	0.355100943169952	0.999965375363429	ENSG00000063241	ISOC2
ENST00000085079.11	2063.93884310874	0.16989182383601	0.216616236048202	0.784298660780926	0.432864885111551	0.999965375363429	ENSG00000063245	EPN1
ENST00000155840.10	308.076924365141	0.148466796923612	0.24548727738082	0.604784078864085	0.545322473690482	0.999965375363429	ENSG00000053918	KCNQ1
ENST00000155926.8	348.373714414715	0.11634238169962	0.218209579775193	0.53316807547808	0.593917238496127	0.999965375363429	ENSG00000071575	TRIB2
ENST00000156476.6	5.33850721260371	0.716907841018203	0.961279651844209	0.745784891673115	0.455797368008784	0.999965375363429	ENSG00000167759	KLK13
ENST00000156825.5	328.456390825608	0.208396163240518	0.246765738100951	0.844510120587583	0.398384410362344	0.999965375363429	ENSG00000071655	MBD3
ENST00000157812.6	680.833526053801	0.259162781024856	0.230879161430659	1.12250399481242	0.261648209978396	0.999965375363429	ENSG00000013275	PSMC4
ENST00000158166.5	15.3067765743281	1.01551762915277	0.653146864728792	1.55480747744911	0.119991927760967	0.999965375363429	ENSG00000004660	CAMKK1
ENST00000158526.9	41.332981199325	-0.308380362322384	0.447288426995457	-0.689444089563971	0.490543846066174	0.999965375363429	ENSG00000071859	FAM50A
ENST00000160298.8	258.594847915432	0.249916926850101	0.309963259949117	0.806279192221449	0.420081885438977	0.999965375363429	ENSG00000076826	CAMSAP3
ENST00000160740.7	312.9372467809	0.050113374868484	0.257813402470142	0.194378470585088	0.845879546400472	0.999965375363429	ENSG00000079432	CIC
ENST00000160827.8	2534.14235204291	0.216576073343653	0.203671831837217	1.0633580077816	0.287619628272995	0.999965375363429	ENSG00000079616	KIF22
ENST00000162044.13	845.090761747104	0.150985953756222	0.204795739277725	0.737251440331329	0.460969456539688	0.999965375363429	ENSG00000064545	TMEM161A
ENST00000162749.6	1885.12006763586	0.036251226083754	0.211496100633634	0.171403756263811	0.863906301416861	0.999965375363429	ENSG00000067182	TNFRSF1A
ENST00000163678.11	148.248062310949	-0.070867616302672	0.242970608581774	-0.291671559438109	0.770537756414419	0.999965375363429	ENSG00000067365	METTL22
ENST00000165086.8	4.97213185610548	1.27266276338885	0.985401050789414	1.29151756269115	0.196524269127641	0.999965375363429	ENSG00000185864	NPIPB4
ENST00000165698.9	279.191145011071	0.140576400754555	0.252905332415754	0.555845934175323	0.5783161811006	0.999965375363429	ENSG00000068615	REEP1
ENST00000166534.8	76.357728714533	-0.135514257027568	0.37798792353138	-0.358514779418126	0.719958109590924	0.999965375363429	ENSG00000072682	P4HA2
ENST00000167218.9	149.711232536066	0.445891029430232	0.28769550441703	1.54987138340504	0.121172389379392	0.999965375363429	ENSG00000071994	PDCD2
ENST00000167462.9	1212.18324813327	-0.057443792038151	0.218075969673668	-0.26341183819616	0.79223316714897	0.999965375363429	ENSG00000073350	LLGL2
ENST00000167588.3	5.56042169810411	0.040971551394167	0.880821145358855	0.046515176900612	0.962899637762194	0.999965375363429	ENSG00000171431	KRT20
ENST00000168216.10	1435.35738370194	0.103610712001059	0.230733262871527	0.449049741296943	0.653395774759872	0.999965375363429	ENSG00000072506	HSD17B10
ENST00000170564.6	316.859917343685	0.113041071228321	0.24564123067585	0.460187692910119	0.645381503990922	0.999965375363429	ENSG00000076650	GPATCH1
ENST00000170630.6	73.7318853963144	-0.416301532119675	0.626621887175726	-0.664358428327497	0.506460933304167	0.999965375363429	ENSG00000077238	IL4R
ENST00000174653.3	40.3134052228949	1.31381826312877	0.615465042128556	2.13467568943476	0.032787510100646	0.999965375363429	ENSG00000070718	AP3M2
ENST00000175506.8	1859.7576567925	0.020207810717826	0.216610173025246	0.093291143419522	0.92567226792609	0.999965375363429	ENSG00000070669	ASNS
ENST00000177648.13	218.888619220485	0.104002805797268	0.243748460957349	0.42668087170186	0.669611784743358	0.999965375363429	ENSG00000073331	ALPK1
ENST00000177742.7	158.097657431663	0.180905380437788	0.306324700553106	0.590567395026068	0.554810316587475	0.999965375363429	ENSG00000074071	MRPS34
ENST00000184956.10	1096.44663915722	0.057910703113594	0.201109955425062	0.287955427125401	0.773380858149315	0.999965375363429	ENSG00000068097	HEATR6
ENST00000188312.6	47.7651454340111	-0.510320444025963	1.17870609055229	-0.432949696380077	0.66505131510693	0.999965375363429	ENSG00000075089	ACTR6
ENST00000188376.9	324.871214585279	-0.144954751600761	0.29725590702012	-0.487642964117613	0.625802757732528	0.999965375363429	ENSG00000075415	SLC25A3
ENST00000191018.9	36.7564659576198	0.314288480317931	0.404573215283503	0.776839564373273	0.437253431062371	0.999965375363429	ENSG00000064601	CTSA
ENST00000193403.10	5580.62777618018	0.204086547318819	0.207412430668722	0.983964879350865	0.325132781455974	0.999965375363429	ENSG00000072110	ACTN1
ENST00000194118.8	455.177800171556	-0.005405349036355	0.238202334210298	-0.022692258891061	0.981895750757248	0.999965375363429	ENSG00000081791	DELE1
ENST00000194214.9	300.917270648802	0.178253695895822	0.279899275995675	0.63684943543254	0.524222921699018	0.999965375363429	ENSG00000081870	HSPB11
ENST00000194672.11	57.3306829805503	-0.513164719866447	0.442807799886769	-1.158888167728	0.246501772526076	0.999965375363429	ENSG00000082269	FAM135A
ENST00000196169.7	32.8672194609408	-0.099148994691724	0.587445357752303	-0.168779944182537	0.865969734215924	0.999965375363429	ENSG00000083544	TDRD3
ENST00000198767.10	973.885935986846	0.038715882675863	0.208952106824539	0.18528591677888	0.853004783561463	0.999965375363429	ENSG00000085721	RRN3
ENST00000198939.6	149.090707711008	-0.48424510004315	0.384517247510287	-1.2593585936095	0.207900838183839	0.999965375363429	ENSG00000085872	CHERP
ENST00000199706.12	660.969555262738	0.057069770241779	0.222837687480938	0.256104660243618	0.797870023609043	0.999965375363429	ENSG00000086504	MRPL28
ENST00000199940.10	89.898887051158	0.445091910705461	0.283543404744406	1.56974876952853	0.11647357033184	0.999965375363429	ENSG00000078018	MAP2
ENST00000200639.8	579.821670670239	0.068197483993537	0.199078889805665	0.342565121094001	0.731925645336397	0.999965375363429	ENSG00000005893	LAMP2
ENST00000201586.6	35.9912884784221	0.347087205548283	0.430979163050827	0.805345676322987	0.420620230530652	0.999965375363429	ENSG00000088002	SULT2B1
ENST00000202028.9	417.152950889464	0.196054182873027	0.214942786583802	0.912122644304644	0.361704159236433	0.999965375363429	ENSG00000088367	EPB41L1
ENST00000202556.13	285.5697803206	0.043344165323311	0.213341526797654	0.203167971908355	0.839003745463864	0.999965375363429	ENSG00000088808	PPP1R13B
ENST00000202773.13	19421.6616063683	-0.076086535299214	0.181168918127621	-0.419975656340876	0.674503237447397	0.999965375363429	ENSG00000089009	RPL6
ENST00000202816.5	388.431148509077	0.33508775448659	0.429452392662444	0.780267522574905	0.435233425122525	0.999965375363429	ENSG00000089048	ESF1
ENST00000202831.7	43.7400425386611	-0.764811038696342	0.674064252481884	-1.13462631474719	0.256531922650669	0.999965375363429	ENSG00000089060	SLC8B1
ENST00000202834.11	1307.39175830432	0.033498076450962	0.204133492290314	0.164098875079852	0.86965330736557	0.999965375363429	ENSG00000089063	TMEM230
ENST00000202967.4	34.4961966529453	0.080111817478948	0.409987051470634	0.195400847884305	0.84507915288924	0.999965375363429	ENSG00000089163	SIRT4
ENST00000203630.9	3965.70068632376	0.123586612654161	0.222295523391667	0.555956371808761	0.578240680050906	0.999965375363429	ENSG00000089693	MLF2
ENST00000204005.13	845.274029328007	-0.050489665869455	0.386384104589836	-0.130672212623892	0.896034614940727	0.999965375363429	ENSG00000090006	LTBP4
ENST00000204604.5	152.403925886185	0.280468473003564	0.287541010882988	0.9754033768689	0.329360209274713	0.999965375363429	ENSG00000090539	CHRD
ENST00000205061.9	4727.98513312154	0.033834811347331	0.199560716118258	0.169546451854185	0.865366837898889	0.999965375363429	ENSG00000090863	GLG1
ENST00000205135.8	203.757129835387	0.383559122132426	0.272110795673294	1.40956966144386	0.158666790543318	0.999965375363429	ENSG00000090924	PLEKHG2
ENST00000206423.7	102.881560275835	0.05337779815892	0.327513068633429	0.162979139677213	0.87053485918161	0.999965375363429	ENSG00000091986	CCDC80
ENST00000206474.11	331.873673495929	-0.194060528786711	0.27043277082111	-0.717592502556139	0.473008581822686	0.999965375363429	ENSG00000092036	HAUS4
ENST00000207549.8	712.449017438472	-0.004278056141441	0.204565763067765	-0.020912864778961	0.983315164259256	0.999965375363429	ENSG00000092929	UNC13D
ENST00000207636.9	66.505037567942	0.14341122627152	0.376938086000097	0.380463613516312	0.703601301566471	0.999965375363429	ENSG00000093010	COMT
ENST00000207870.7	103.841244310769	-0.148223701865884	0.321514615223542	-0.461016995332629	0.644786411846769	0.999965375363429	ENSG00000093217	XYLB
ENST00000209718.7	329.336614197993	-0.071986521272006	0.208928204704332	-0.344551475823377	0.730431590911832	0.999965375363429	ENSG00000108244	KRT23
ENST00000210187.10	170.038920452617	-0.105563224773142	0.256792760480935	-0.411083336521781	0.681011428222278	0.999965375363429	ENSG00000167964	RAB26
ENST00000210633.3	389.939114399786	0.027303979757797	0.208432990242742	0.130996440275596	0.895778123388227	0.999965375363429	ENSG00000095539	SEMA4G
ENST00000211372.9	7630.36749427922	-0.097787142156685	0.209622683932656	-0.46649122281108	0.640863928749886	0.999965375363429	ENSG00000096150	RPS18
ENST00000211377.7	24.5385176790357	-0.346579766674642	0.530195669468001	-0.653682756448012	0.513316214872778	0.999965375363429	ENSG00000236011	GPANK1
ENST00000211402.10	1299.66744791594	-0.004857439088208	0.209532509532847	-0.02318226941985	0.981504881760755	0.999965375363429	ENSG00000096171	VARS
ENST00000211936.10	180.376607007037	-0.283634220902497	0.381407960181222	-0.743650501598685	0.457087942247236	0.999965375363429	ENSG00000096654	ZNF184
ENST00000211998.9	4752.53252784561	-0.094263835179422	0.189143446426235	-0.498372198246817	0.618221728624872	0.999965375363429	ENSG00000035403	VCL
ENST00000214893.9	145.223426816446	-0.04005785583745	0.486106654367178	-0.082405487515075	0.934324272487691	0.999965375363429	ENSG00000099219	ERMP1
ENST00000215057.6	180.76440172606	0.093168788504902	0.2988470972949	0.311760727637129	0.755222372295278	0.999965375363429	ENSG00000099326	MZF1
ENST00000215115.4	647.871691685912	0.133247930276496	0.253766283360674	0.525081301234622	0.599526674246576	0.999965375363429	ENSG00000099385	BCL7C
ENST00000215376.7	11.5345455111337	0.234226540173725	0.698062569643381	0.335538031058426	0.737219261121805	0.999965375363429	ENSG00000099625	CBARP
ENST00000215539.3	4.87578708883048	-0.058184392447805	1.01253687150717	-0.057463973989606	0.954175603258264	0.999965375363429	ENSG00000099769	IGFALS
ENST00000215555.6	150.109659047121	0.244088943850685	0.293949520662686	0.83037707733085	0.406325621658551	0.999965375363429	ENSG00000099785	MARCH2
ENST00000215587.11	1235.095165889	0.191754999781529	0.237157214981234	0.80855646663207	0.41877031386833	0.999965375363429	ENSG00000099817	POLR2E
ENST00000215739.12	107.46640160829	0.282119456455798	0.505192589180713	0.558439419931556	0.576544361049928	0.999965375363429	ENSG00000099949	LZTR1
ENST00000215742.8	37.4166759229357	0.328099465333903	0.550004264515501	0.596539857055338	0.550814635803032	0.999965375363429	ENSG00000184436	THAP7
ENST00000215790.11	264.40899333805	0.135534845662289	0.314943964187469	0.430345906174002	0.666944038348181	0.999965375363429	ENSG00000099992	TBC1D10A
ENST00000215794.7	257.411238854123	0.433340956957321	0.278592173353809	1.55546708918841	0.119834866790606	0.999965375363429	ENSG00000184979	USP18
ENST00000215798.10	43.4811704820197	0.050582852162963	0.500511331596803	0.101062351578706	0.919500964071721	0.999965375363429	ENSG00000099999	RNF215
ENST00000215832.10	3499.56928112456	0.01822713238848	0.191044144008976	0.095407961772563	0.923990792348693	0.999965375363429	ENSG00000100030	MAPK1
ENST00000215862.8	337.328881809779	0.065346583022678	0.205167420870356	0.31850370173523	0.750102887167142	0.999965375363429	ENSG00000133422	MORC2
ENST00000215912.9	47.9284259358302	-0.20269055172441	0.363948398702075	-0.556921125212399	0.577581320419501	0.999965375363429	ENSG00000100100	PIK3IP1
ENST00000215917.11	696.702277663827	-0.028201504134212	0.204607876246293	-0.137831957652819	0.890373226845742	0.999965375363429	ENSG00000100104	SRRD
ENST00000215919.3	205.694633657367	-0.461267872543926	0.240005291327955	-1.92190709626325	0.054617448757623	0.999965375363429	ENSG00000100105	PATZ1
ENST00000215956.10	422.718177491293	-0.130992787971242	0.233393424557057	-0.561253121075907	0.574624994427461	0.999965375363429	ENSG00000100138	SNU13
ENST00000215957.10	1190.76213161291	0.128367307588159	0.228195263440988	0.562532743460538	0.57375310111495	0.999965375363429	ENSG00000100139	MICALL1
ENST00000216019.11	3881.15319254544	-0.114071949035357	0.241248968201626	-0.472839116725343	0.636327964233513	0.999965375363429	ENSG00000100201	DDX17
ENST00000216029.7	407.205560672182	0.005388492526515	0.218695602407991	0.024639235847376	0.980342723109924	0.999965375363429	ENSG00000100211	CBY1
ENST00000216036.8	9.47012489475737	0.371714762350509	0.734560774945206	0.506036770583396	0.612830836633219	0.999965375363429	ENSG00000100218	RSPH14
ENST00000216037.10	2512.47127330268	0.190970421782078	0.210356212033527	0.907843034136973	0.36396115823794	0.999965375363429	ENSG00000100219	XBP1
ENST00000216039.9	2364.28650717771	-0.025068280412673	0.190126928942085	-0.131850235798578	0.895102750948486	0.999965375363429	ENSG00000100221	JOSD1
ENST00000216061.9	118.620035329097	0.094534231513029	0.394191170937861	0.239818236639123	0.810471168674522	0.999965375363429	ENSG00000100239	PPP6R2
ENST00000216083.6	135.791832420837	0.001365657502692	0.290347513034273	0.004703527467553	0.996247141889852	0.999965375363429	ENSG00000183741	CBX6
ENST00000216121.11	3664.87038195596	0.013911604251128	0.219574112134905	0.063357215091828	0.949482056176947	0.999965375363429	ENSG00000184117	NIPSNAP1
ENST00000216139.9	7.71157978668077	-0.408197549770966	0.736476176397483	-0.554257643156482	0.5794025337998	0.999965375363429	ENSG00000100312	ACR
ENST00000216180.7	121.322071391023	-0.071146740757767	0.279801498922216	-0.254275767041355	0.799282519776697	0.999965375363429	ENSG00000100344	PNPLA3
ENST00000216181.10	23019.3908424132	0.07792329051709	0.196679145332128	0.396194982368377	0.691961192595043	0.999965375363429	ENSG00000100345	MYH9
ENST00000216187.10	73.6971066776247	-0.44861011235118	0.412407781119592	-1.08778285204345	0.276690981427581	0.999965375363429	ENSG00000100350	FOXRED2
ENST00000216194.11	306.679835785577	0.169618867942148	0.295909134921963	0.57321267890861	0.566500700678974	0.999965375363429	ENSG00000239900	ADSL
ENST00000216214.7	364.586982301812	-0.088903155754032	0.232990342855502	-0.381574423490887	0.702777058399271	0.999965375363429	ENSG00000100376	FAM118A
ENST00000216225.8	944.936944503287	0.104313061876506	0.217961836532658	0.478584065614058	0.632234556380592	0.999965375363429	ENSG00000100387	RBX1
ENST00000216277.12	3820.05601204196	0.179225282927966	0.256367660470231	0.699094739949764	0.484492825553089	0.999965375363429	ENSG00000090060	PAPOLA
ENST00000216281.12	31188.5302432675	0.044675409420754	0.285189423547794	0.156651704908919	0.8755193509265	0.999965375363429	ENSG00000080824	HSP90AA1
ENST00000216288.11	358.023091324743	0.263461226200718	0.236938065382083	1.11194132431133	0.266163379354448	0.999965375363429	ENSG00000075413	MARK3
ENST00000216361.9	28.0628480008753	-0.810244672386358	0.536871054289615	-1.50919790872032	0.131248214491724	0.999965375363429	ENSG00000100473	COCH
ENST00000216366.8	12.2852461695748	-0.444493227710254	0.741036411779696	-0.599826433147523	0.548621915013884	0.999965375363429	ENSG00000100478	AP4S1
ENST00000216378.2	9.06754876497434	-0.005084766351935	0.810078705017864	-0.006276879419788	0.994991807707426	0.999965375363429	ENSG00000100490	CDKL1
ENST00000216456.6	457.468785991651	0.108624065385733	0.199533416734631	0.544390344050477	0.586172889044588	0.999965375363429	ENSG00000100568	VTI1B
ENST00000216463.8	22.0546313902577	0.506779271715906	0.522112069172199	0.970633129625594	0.331731002214262	0.999965375363429	ENSG00000100575	TIMM9
ENST00000216471.4	26.7951469866417	-0.253141334685085	0.42330577121723	-0.598010591627817	0.549832865860301	0.999965375363429	ENSG00000100583	SAMD15
ENST00000216484.6	2212.71841097763	0.010879248826525	0.207901325662025	0.052328905512661	0.958266621594544	0.999965375363429	ENSG00000100596	SPTLC2
ENST00000216500.9	20.0636095982551	-0.009436343744334	0.538829937084016	-0.017512656767738	0.98602763575476	0.999965375363429	ENSG00000100612	DHRS7
ENST00000216602.10	62.1822727543302	0.174121309553008	0.360101596419251	0.4835338451271	0.628716734422301	0.999965375363429	ENSG00000100711	ZFYVE21
ENST00000216605.12	4668.78796229067	-0.006678269566431	0.2035703083186	-0.032805715242023	0.973829520563351	0.999965375363429	ENSG00000100714	MTHFD1
ENST00000216658.9	21.035944475127	-1.12813776926971	0.580010441552515	-1.94503010368231	0.05177135526632	0.999965375363429	ENSG00000100767	PAPLN
ENST00000216727.8	2737.73681881579	0.044834806179412	0.228662800995983	0.196073895640769	0.844552327924819	0.999965375363429	ENSG00000100836	PABPN1
ENST00000216743.6	47.3142470858219	-0.579217060143278	0.495460033304853	-1.16904900740377	0.242383886952722	0.999965375363429	ENSG00000100852	ARHGAP5
ENST00000216780.8	1879.62086905997	0.190104324966025	0.193610830333355	0.981888898667022	0.32615458543032	0.999965375363429	ENSG00000100889	PCK2
ENST00000216797.9	788.473248588993	0.206369941884799	0.282934291407456	0.729391763925865	0.465762054362189	0.999965375363429	ENSG00000100906	NFKBIA
ENST00000216840.10	178.505520923031	0.16086910771183	0.239675979477077	0.671194118254207	0.502096875129943	0.999965375363429	ENSG00000100949	RABGGTA
ENST00000216877.10	222.776024623126	-0.193309187022727	0.241734015212566	-0.799677227272887	0.423897830375207	0.999965375363429	ENSG00000132670	PTPRA
ENST00000216879.8	210.855041693417	0.400791851569706	0.354834177050243	1.1295187371789	0.258679069869591	0.999965375363429	ENSG00000088833	NSFL1C
ENST00000216951.7	1769.67984982045	0.045156590091456	0.215348146896698	0.209691101326808	0.833908771247474	0.999965375363429	ENSG00000100983	GSS
ENST00000217074.8	318.766024138962	0.296681848292326	0.245211561546591	1.20990154958887	0.226316672560323	0.999965375363429	ENSG00000101104	PABPC1L
ENST00000217075.6	10.6270571954196	-0.390193600019944	0.686178829493378	-0.568647097882681	0.569595655713359	0.999965375363429	ENSG00000101104	PABPC1L
ENST00000217109.8	440.971620947352	-0.133060315468267	0.213659490194724	-0.622768103335822	0.533436921777753	0.999965375363429	ENSG00000101138	CSTF1
ENST00000217121.9	52.5794043215328	0.541542139196495	0.520911011057789	1.03960585915973	0.298523053665743	0.999965375363429	ENSG00000101150	TPD52L2
ENST00000217133.1	4.43272368682259	-0.085440677182913	0.978234019542418	-0.087341756140192	0.930399864219042	0.999965375363429	ENSG00000101162	TUBB1
ENST00000217162.5	183.88886083822	0.053898353835533	0.247732222949093	0.217566989041264	0.827766507269355	0.999965375363429	ENSG00000101190	TCFL5
ENST00000217188.1	120.740050183847	-0.019022856813481	0.252590907590626	-0.075310932586343	0.939967323240742	0.999965375363429	ENSG00000125508	SRMS
ENST00000217195.12	451.715599948406	-0.336718485650043	0.220095932539732	-1.5298714599792	0.126048548999813	0.999965375363429	ENSG00000101220	C20orf27
ENST00000217289.8	872.528268625985	-0.071757275041695	0.217707214775045	-0.329604487916677	0.741698831079825	0.999965375363429	ENSG00000101311	FERMT1
ENST00000217315.9	83.0055221855417	-0.216809256039297	0.330155720398581	-0.656687867705439	0.511381637041895	0.999965375363429	ENSG00000101337	TM9SF4
ENST00000217381.2	372.686145062949	0.087798101215118	0.247728890448227	0.354412039129795	0.723030113437752	0.999965375363429	ENSG00000101400	SNTA1
ENST00000217398.3	18.6169310272704	0.413343446362107	0.565803960562804	0.730541804534127	0.46505906947018	0.999965375363429	ENSG00000101417	PXMP4
ENST00000217446.7	510.938923786079	0.10355434825802	0.20858556495477	0.496459801906594	0.619570041755367	0.999965375363429	ENSG00000101464	PIGU
ENST00000217652.7	4357.2211939119	0.12735043987347	0.200348512027083	0.635644550513331	0.525008125129996	0.999965375363429	ENSG00000101608	MYL12A
ENST00000217800.9	114.583427550012	0.277981337289768	0.354453082778718	0.784254251960644	0.432890937305153	0.999965375363429	ENSG00000101751	POLI
ENST00000217890.10	24.9283103120073	0.358990175057341	0.518494533404812	0.692370221726256	0.488704861447073	0.999965375363429	ENSG00000006756	ARSD
ENST00000217961.4	65.4485988899728	-0.194303416576329	0.360267002910656	-0.539331704004309	0.58965799654762	0.999965375363429	ENSG00000101846	STS
ENST00000217964.11	327.428160795315	-0.319076331777807	0.421315191673305	-0.757334029448491	0.448849768536566	0.999965375363429	ENSG00000101849	TBL1X
ENST00000218056.9	530.360271542258	-0.01238209864193	0.228212751847937	-0.054256821942099	0.956730549949133	0.999965375363429	ENSG00000101940	WDR13
ENST00000218089.13	160.131193499338	-0.283363738541519	0.357733387120206	-0.792108728857067	0.428297280863584	0.999965375363429	ENSG00000101972	STAG2
ENST00000218147.11	413.249535782498	0.365737795809005	0.30902510299659	1.18352131351944	0.236602604670983	0.999965375363429	ENSG00000085185	BCORL1
ENST00000218200.12	379.157567361429	-0.152212568220064	0.332836802655567	-0.457318923284993	0.647441830178133	0.999965375363429	ENSG00000102081	FMR1
ENST00000218348.7	1643.48797267797	0.086776715227953	0.211682441214884	0.409938182543275	0.681851295138375	0.999965375363429	ENSG00000102226	USP11
ENST00000218432.9	4.73396897036297	-0.215947355884865	1.04767776064735	-0.206120015138466	0.836697164632598	0.999965375363429	ENSG00000102309	PIN4
ENST00000218439.8	307.204230661535	0.201846636127962	0.249537240351897	0.808883819678849	0.418581976709793	0.999965375363429	ENSG00000102316	MAGED2
ENST00000218516.3	481.148233568728	0.194616749070868	0.24135350504148	0.806355594618027	0.420037843213559	0.999965375363429	ENSG00000102393	GLA
ENST00000218652.11	332.298973896666	-0.120704692659159	0.387550219495162	-0.311455616813721	0.755454278704883	0.999965375363429	ENSG00000102471	NDFIP2
ENST00000218789.9	23.9968006786293	0.971715325864014	0.471320081555742	2.06168878409882	0.039237375073363	0.999965375363429	ENSG00000102606	ARHGEF7
ENST00000218981.5	14.6087561230879	-0.03623545969178	0.644464187976081	-0.056225714892827	0.955161996039397	0.999965375363429	ENSG00000102796	DHRS12
ENST00000219066.5	271.425369883981	0.026115291725255	0.249599373117458	0.104628835397616	0.91667033294242	0.999965375363429	ENSG00000065057	NTHL1
ENST00000219084.10	80.8973113796906	-0.846104236007257	0.344095403917275	-2.45892338687172	0.013935435253244	0.999965375363429	ENSG00000177200	CHD9
ENST00000219091.8	287.837862690123	0.080493173985246	0.263316188378548	0.305690183656796	0.759840548072238	0.999965375363429	ENSG00000122386	ZNF205
ENST00000219139.7	563.150799560362	-0.032097074388292	0.229297033257612	-0.139980330021242	0.888675531728286	0.999965375363429	ENSG00000125149	C16orf70
ENST00000219150.9	89.6210205444233	0.17963421304474	0.300426531968798	0.597930588445486	0.549886248769748	0.999965375363429	ENSG00000102879	CORO1A
ENST00000219168.8	222.56007243954	0.138296955686267	0.254206472525804	0.544033967003845	0.586418098925021	0.999965375363429	ENSG00000102897	LYRM1
ENST00000219255.3	14.6031427722935	0.808322379051073	0.635788312176466	1.27137030292988	0.203596942358209	0.999965375363429	ENSG00000102981	PARD6A
ENST00000219281.7	1213.18796437721	0.130601474684804	0.204372477632955	0.639036509208244	0.52279918145126	0.999965375363429	ENSG00000103005	USB1
ENST00000219299.8	533.477631271515	-0.010285915667925	0.203213918728342	-0.050616196628121	0.959631356325954	0.999965375363429	ENSG00000103021	CCDC113
ENST00000219302.7	255.052659544484	0.134610156816083	0.305806634978039	0.440180628604575	0.65980628868352	0.999965375363429	ENSG00000103024	NME3
ENST00000219315.8	51.3189301006348	0.032323162207214	0.397705594865324	0.08127409476892	0.935223975200964	0.999965375363429	ENSG00000103037	SETD6
ENST00000219400.7	156.578544001778	-0.142713160954911	0.262955635182031	-0.542727144280891	0.58731768204042	0.999965375363429	ENSG00000103121	CMC2
ENST00000219431.4	16.9605762527679	0.3137734825431	0.636595909920771	0.492892708943342	0.622088399287696	0.999965375363429	ENSG00000103152	MPG
ENST00000219473.11	2958.09308236587	-0.012189391292724	0.191583915376789	-0.063624293661351	0.949269387384718	0.999965375363429	ENSG00000103194	USP10
ENST00000219478.10	118.817474414638	-0.210313140872905	0.292653474999666	-0.718642212853085	0.472361397040076	0.999965375363429	ENSG00000103199	ZNF500
ENST00000219535.7	13.5123472337895	0.142209921274299	0.615759983477462	0.23095024861989	0.817353453008288	0.999965375363429	ENSG00000103254	FAM173A
ENST00000219542.3	364.806689172793	-0.091932130628523	0.25493227464128	-0.36061393465336	0.71838807096913	0.999965375363429	ENSG00000103260	METRN
ENST00000219551.2	41.8225444764042	-0.114737154580394	0.372950569865214	-0.307647082083452	0.758350890223159	0.999965375363429	ENSG00000103269	RHBDL1
ENST00000219689.11	707.996403217468	-0.032077881429711	0.198460614010562	-0.161633488788881	0.871594483821305	0.999965375363429	ENSG00000103404	USP31
ENST00000219782.10	1688.23459057616	0.009579242894377	0.22177148889182	0.043194203827751	0.965546725453714	0.999965375363429	ENSG00000103495	MAZ
ENST00000219905.11	809.233664958835	-0.278755614753878	0.368080335679882	-0.757322757378461	0.44885652002836	0.999965375363429	ENSG00000174197	MGA
ENST00000220003.13	1234.20378609008	-0.004092854458828	0.239351724619799	-0.017099749188476	0.986357039002353	0.999965375363429	ENSG00000103653	CSK
ENST00000220166.9	213.07749504818	-0.008829110174593	0.296428164488225	-0.029784990875735	0.976238529002929	0.999965375363429	ENSG00000103811	CTSH
ENST00000220244.7	160.347026727206	-0.001686775766258	0.349537781757802	-0.004825732307893	0.996149637641313	0.999965375363429	ENSG00000103888	CEMIP
ENST00000220429.12	351.818005758387	-0.064065604322025	0.2326248200863	-0.275403133243726	0.783006537148969	0.999965375363429	ENSG00000104064	GABPB1
ENST00000220531.7	1063.02236424071	0.045413656514185	0.261676115286744	0.173549108463419	0.862219830491144	0.999965375363429	ENSG00000104164	BLOC1S6
ENST00000220562.8	2413.63436764989	-0.025286806324269	0.234450443690193	-0.107855655661217	0.91411019350467	0.999965375363429	ENSG00000012232	EXTL3
ENST00000220597.4	76.0652881582715	-0.188789264796306	0.370045753516062	-0.510178168516969	0.609926645497531	0.999965375363429	ENSG00000076641	PAG1
ENST00000220659.10	377.32415407155	0.01501641097739	0.254418721228894	0.059022429264867	0.952934243281907	0.999965375363429	ENSG00000104221	BRF2
ENST00000220809.8	130.352135823114	-0.130626193402798	0.276992122261039	-0.471588117151199	0.637220810057742	0.999965375363429	ENSG00000104368	PLAT
ENST00000220822.11	374.83712234259	-0.323087103037278	0.275526798106483	-1.1726158952873	0.240949872237651	0.999965375363429	ENSG00000104381	GDAP1
ENST00000220847.8	165.857852302036	0.570427896333498	0.291769759032085	1.95506175220431	0.050575782005924	0.999965375363429	ENSG00000129292	PHF20L1
ENST00000220849.9	7409.6761391841	-0.027473136514118	0.365930559708701	-0.075077458783405	0.940153082483111	0.999965375363429	ENSG00000104408	EIF3E
ENST00000220959.8	154.598587527484	1.58160780544855	1.4597868871091	1.08345116634161	0.278608215222686	0.999965375363429	ENSG00000104517	UBR5
ENST00000220966.10	70.2958664126769	0.156366689982003	0.470647679318292	0.332237248483816	0.739710119422565	0.999965375363429	ENSG00000104524	PYCR3
ENST00000221132.7	862.902454102328	-0.079148507037041	0.197369090203611	-0.401017742724506	0.688407060957845	0.999965375363429	ENSG00000104689	TNFRSF10A
ENST00000221249.10	1389.37640968302	-0.005391735076192	0.210864139036199	-0.025569710908818	0.979600545360847	0.999965375363429	ENSG00000032444	PNPLA6
ENST00000221264.8	22.9350917972122	0.995347263076035	0.529761631533882	1.87885872405309	0.060263786098372	0.999965375363429	ENSG00000011422	PLAUR
ENST00000221327.8	38.4801484755045	-0.310646463918206	0.5188237108137	-0.598751478476189	0.549338623199142	0.999965375363429	ENSG00000167384	ZNF180
ENST00000221355.10	11.138332308371	-0.500752117234573	0.631254981020915	-0.793264421335285	0.427623781120057	0.999965375363429	ENSG00000128000	ZNF780B
ENST00000221413.10	1660.0702449442	0.124120370777772	0.237790986624147	0.521972563131493	0.601689433892105	0.999965375363429	ENSG00000183207	RUVBL2
ENST00000221419.9	888.751101886091	0.212126591713055	0.346960711047357	0.611385050119124	0.540944697473595	0.999965375363429	ENSG00000104824	HNRNPL
ENST00000221431.10	375.852064136104	0.059887612351566	0.248389495860886	0.241103643066724	0.809474789299093	0.999965375363429	ENSG00000104835	SARS2
ENST00000221444.1	15.0731077178372	0.40483481689929	0.575918022871186	0.702938266944701	0.482094222039723	0.999965375363429	ENSG00000104848	KCNA7
ENST00000221448.9	1349.31326025281	0.141766412051858	0.232046384860305	0.610939972786922	0.541239320564585	0.999965375363429	ENSG00000104852	SNRNP70
ENST00000221486.5	730.140760866535	0.14344630450383	0.237355012835024	0.604353380998671	0.545608723189241	0.999965375363429	ENSG00000104889	RNASEH2A
ENST00000221496.4	87.548765245408	-0.400938732554555	0.394749856614993	-1.01567796880949	0.309782762581421	0.999965375363429	ENSG00000104899	AMH
ENST00000221498.6	7.35766489213307	1.39026938371526	0.820198077510018	1.69504101733069	0.090067640006171	0.999965375363429	ENSG00000104901	DKKL1
ENST00000221504.12	279.523520603111	-0.041613065046998	0.255080099764173	-0.163137246243316	0.870410374342549	0.999965375363429	ENSG00000104907	TRMT1
ENST00000221561.12	877.57849292192	-0.017493466080755	0.225220748790208	-0.077672533169002	0.938088543436401	0.999965375363429	ENSG00000104964	AES
ENST00000221576.4	15.9243762203981	0.446342334943164	0.587857083269006	0.759270148555674	0.447690970768134	0.999965375363429	ENSG00000104979	C19orf53
ENST00000221770.7	66.6561467530273	0.256332939785741	0.31889530096477	0.803815355730373	0.421503620054022	0.999965375363429	ENSG00000105171	POP4
ENST00000221818.5	78.0816639740771	-0.009279999699112	0.409327717670944	-0.022671320065777	0.981912453225705	0.999965375363429	ENSG00000105219	CNTD2
ENST00000221891.8	545.062801264984	0.128215729178831	0.232227178245538	0.552113366521066	0.580870684637833	0.999965375363429	ENSG00000105290	APLP1
ENST00000221930.5	1107.09854443963	0.158339003109571	0.205054053905408	0.772181773995129	0.440006774765742	0.999965375363429	ENSG00000105329	AC011462.1
ENST00000221943.13	478.358641119205	0.017748046392222	0.234332940968501	0.075738589371467	0.939627074270522	0.999965375363429	ENSG00000105341	DMAC2
ENST00000221975.6	3181.25562315383	-0.215602805670775	0.21323618816358	-1.01109857350001	0.311969253061187	0.999965375363429	ENSG00000105372	RPS19
ENST00000222122.9	402.140061435399	0.108057093550954	0.259685828008552	0.416107010458021	0.677331700290934	0.999965375363429	ENSG00000105516	DBP
ENST00000222224.3	5.13072244643819	0.736006781923269	0.934047254154904	0.787975960155447	0.430710767639766	0.999965375363429	ENSG00000105617	LENG1
ENST00000222249.13	12.0164158094321	-0.648506730342467	0.669971951429915	-0.967961015320665	0.3330638398839	0.999965375363429	ENSG00000105642	KCNN1
ENST00000222256.8	122.390704865905	-0.224411014138847	0.287553779846341	-0.780414064662147	0.435147191906339	0.999965375363429	ENSG00000105649	RAB3A
ENST00000222266.2	154.999346459599	0.20045796245457	0.295097492574512	0.679294021462941	0.496951583781187	0.999965375363429	ENSG00000205155	PSENEN
ENST00000222308.8	1386.47047752273	0.070268289477814	0.245664034095536	0.286034094231664	0.774852008535765	0.999965375363429	ENSG00000105701	FKBP8
ENST00000222388.6	473.902321968617	-0.148833250117801	0.272574941528694	-0.546026899182635	0.585047447039567	0.999965375363429	ENSG00000285292	ABCF2
ENST00000222511.10	373.942378155176	-0.197601876951644	0.344848427143349	-0.573010811122256	0.566637373933018	0.999965375363429	ENSG00000105793	GTPBP10
ENST00000222597.6	288.773862954777	0.033988312324699	0.265945006536703	0.127802032334863	0.898305641684361	0.999965375363429	ENSG00000105879	CBLL1
ENST00000222644.9	286.763475467431	-0.035869615251069	0.348094445649477	-0.103045640915479	0.917926747515975	0.999965375363429	ENSG00000105926	MPP6
ENST00000222690.10	1856.62883462544	0.008525279619391	0.214683049187651	0.03971100490537	0.968323527952969	0.999965375363429	ENSG00000105968	H2AFV
ENST00000222728.3	55.2747670281019	0.287462447328866	0.327876110329812	0.876741056369451	0.380627301231119	0.999965375363429	ENSG00000106006	HOXA6
ENST00000222747.7	151.330221827562	-0.090709717847807	0.281949086690576	-0.321723751307469	0.747661982794434	0.999965375363429	ENSG00000106025	TSPAN12
ENST00000222753.5	135.244651294041	0.225743670605117	0.313348012477274	0.720424772509095	0.47126350205082	0.999965375363429	ENSG00000106031	HOXA13
ENST00000222792.10	15.3246547582704	0.31687202315478	0.652622496913364	0.4855364696336	0.627295849398494	0.999965375363429	ENSG00000106069	CHN2
ENST00000222800.7	583.110488473974	-0.05193564513567	0.219322119146537	-0.236800762904219	0.812811359675466	0.999965375363429	ENSG00000106077	ABHD11
ENST00000222803.9	479.147895892266	0.020710846686972	0.231169966037189	0.089591425054067	0.928611898819094	0.999965375363429	ENSG00000106080	FKBP14
ENST00000223054.8	62.9505327835508	-0.202364461681525	0.332840662387793	-0.607992005032576	0.543192776463928	0.999965375363429	ENSG00000106330	MOSPD3
ENST00000223073.6	985.513052322435	-0.20896469302725	0.199010608899597	-1.05001785674991	0.293709902932966	0.999965375363429	ENSG00000106344	RBM28
ENST00000223084.7	30.8500654338736	0.161750354912732	0.574479984752407	0.281559600344378	0.778281221583077	0.999965375363429	ENSG00000106355	LSM5
ENST00000223095.4	579.98884393645	0.315983475290759	0.264993461991254	1.19241989185827	0.233096644400301	0.999965375363429	ENSG00000106366	SERPINE1
ENST00000223129.8	197.778751735493	-0.111042372672198	0.249280127983126	-0.445452164882211	0.655993021425227	0.999965375363429	ENSG00000106399	RPA3
ENST00000223136.4	925.988819912787	0.118672399579806	0.250552497930567	0.473642851538015	0.635754612432482	0.999965375363429	ENSG00000214253	FIS1
ENST00000223190.8	146.823495923205	-0.108633096813284	0.306116562492327	-0.354874940214993	0.722683282992703	0.999965375363429	ENSG00000106459	NRF1
ENST00000223336.10	519.855677275399	0.173611678003152	0.266800273572158	0.650717766060302	0.515228692592827	0.999965375363429	ENSG00000106603	COA1
ENST00000223361.7	54.3491620813401	-0.081620483434303	0.448204421749653	-0.182105484626147	0.855499944594772	0.999965375363429	ENSG00000106628	POLD2
ENST00000223398.10	294.671376337773	0.046248089681504	0.327726149683764	0.141118094256838	0.887776649544968	0.999965375363429	ENSG00000106665	CLIP2
ENST00000223428.8	193.558420768784	-0.142897618729984	0.24108544944754	-0.592726019166405	0.55336452547442	0.999965375363429	ENSG00000081386	ZNF510
ENST00000223459.10	34.0003567716653	0.892206898762138	0.484820159515038	1.84028423994292	0.065726517933054	0.999965375363429	ENSG00000229809	ZNF688
ENST00000223528.6	461.733124241402	-0.017269814940037	0.303690819417652	-0.05686643729683	0.95465159018765	0.999965375363429	ENSG00000106692	FKTN
ENST00000223642.2	24.7560090322107	-0.199754430085346	0.479752030044503	-0.416370161199352	0.677139159430395	0.999965375363429	ENSG00000106804	C5
ENST00000224237.9	110.384677252012	0.164842243794322	0.280634400568692	0.587391436902523	0.556940843561294	0.999965375363429	ENSG00000026025	VIM
ENST00000224652.10	404.396203213232	-0.306200323893977	0.285912346510278	-1.07095873134311	0.284187986022308	0.999965375363429	ENSG00000107669	ATE1
ENST00000224756.12	65.9493932593016	0.729346011054991	0.580746384410656	1.25587697251897	0.209160578640412	0.999965375363429	ENSG00000107771	CCSER2
ENST00000224784.10	71.5013138020039	0.227827439613567	0.340961024166669	0.668192032125644	0.504011020911353	0.999965375363429	ENSG00000107796	ACTA2
ENST00000224807.9	567.552137573593	-0.864129177373211	0.355640289495355	-2.42978425925642	0.015107812700944	0.999965375363429	ENSG00000107819	SFXN3
ENST00000225235.4	318.178087260895	-0.056282974941482	0.218047569801365	-0.258122459208115	0.796312398814411	0.999965375363429	ENSG00000108239	TBC1D12
ENST00000225276.9	97.5115662053581	0.428523080407749	0.335708955080073	1.27647199731547	0.201788719545493	0.999965375363429	ENSG00000070731	ST6GALNAC2
ENST00000225308.12	2775.37840341268	0.08703787945181	0.208590104618462	0.417267538222934	0.676482729646506	0.999965375363429	ENSG00000013306	SLC25A39
ENST00000225394.7	2227.7206681065	-0.148433131970508	0.210423120425702	-0.705403149949572	0.480559384297202	0.999965375363429	ENSG00000108262	GIT1
ENST00000225430.9	20134.2774311265	-0.034432586540073	0.199425869903236	-0.172658575122577	0.862919806938536	0.999965375363429	ENSG00000108298	RPL19
ENST00000225519.3	783.187817710236	-0.033812562700641	0.211372860281336	-0.159966433986069	0.872907515469955	0.999965375363429	ENSG00000197417	SHPK
ENST00000225567.9	4.95923173634031	0.109342396052574	1.03979660095779	0.105157485561941	0.916250845225036	0.999965375363429	ENSG00000108433	GOSR2
ENST00000225576.7	21.3250851933241	0.458188219593824	0.520358353584069	0.8805243856238	0.378575300755107	0.999965375363429	ENSG00000175106	TVP23C
ENST00000225609.9	145.741508462124	0.266678415321322	0.248207979949894	1.07441515528693	0.282636652969285	0.999965375363429	ENSG00000108474	PIGL
ENST00000225614.6	489.65092721334	0.132886189924571	0.251614426302468	0.528134224564801	0.597406178086185	0.999965375363429	ENSG00000108479	GALK1
ENST00000225655.5	14055.793972385	0.173911025376935	0.228311414621919	0.761727247255378	0.446222809661135	0.999965375363429	ENSG00000108518	PFN1
ENST00000225696.8	334.74319719706	-0.212694268984157	0.249202499580935	-0.853499741542838	0.39338223092249	0.999965375363429	ENSG00000108559	NUP88
ENST00000225698.8	6105.65120095554	0.014291112339782	0.205363223101523	0.069589443153202	0.944520439713573	0.999965375363429	ENSG00000108561	C1QBP
ENST00000225724.9	1133.72647077731	0.089214856048123	0.19314145002955	0.461914602145078	0.644142562088936	0.999965375363429	ENSG00000108587	GOSR1
ENST00000225742.13	50.2009737298591	0.908571917546261	0.649157886541869	1.39961623571473	0.161628269449483	0.999965375363429	ENSG00000108604	SMARCD2
ENST00000225777.7	1245.72624614084	0.033189593458027	0.237541077238023	0.139721490884583	0.888880045697201	0.999965375363429	ENSG00000108639	SYNGR2
ENST00000225792.9	9313.17857444289	0.101355560273178	0.234106466100833	0.432946436556446	0.665053683376919	0.999965375363429	ENSG00000108654	DDX5
ENST00000225805.8	164.753561601055	-0.251628205807741	0.263931669581965	-0.953383905032273	0.340395593215691	0.999965375363429	ENSG00000108666	C17orf75
ENST00000225831.4	4.33912081294865	0.309286973914287	0.98350282014233	0.314474923284437	0.753160359416848	0.999965375363429	ENSG00000108691	CCL2
ENST00000225899.3	13.1582150492479	-0.19028384122895	0.630476200058747	-0.301809713374144	0.762797125767399	0.999965375363429	ENSG00000108759	KRT32
ENST00000225929.5	70.6335746629577	-0.183380673732131	0.336318407114061	-0.545259105220305	0.585575325942089	0.999965375363429	ENSG00000108786	HSD17B1
ENST00000225964.9	692.856921805878	0.067096287787519	0.215924340774698	0.31073980611352	0.755998433350693	0.999965375363429	ENSG00000108821	COL1A1
ENST00000225983.10	275.772676480925	0.000929372147523	0.301913054848922	0.003078277446428	0.997543893830554	0.999965375363429	ENSG00000108840	HDAC5
ENST00000226299.8	75.9992717636573	0.17256871744163	0.489708925181717	0.352390386549715	0.724545510626825	0.999965375363429	ENSG00000002549	LAP3
ENST00000226328.8	112.294020822811	-0.385282578383971	0.358141693599863	-1.07578253319601	0.282024525743008	0.999965375363429	ENSG00000018189	RUFY3
ENST00000226522.8	65.3127069935695	0.079277857459286	0.390889429926112	0.2028140220478	0.839280397695562	0.999965375363429	ENSG00000109270	LAMTOR3
ENST00000226760.5	800.276099067764	0.158736391613654	0.232910316586881	0.681534394610816	0.495533411064581	0.999965375363429	ENSG00000109501	WFS1
ENST00000227135.6	141.644745351776	0.219762647956832	0.266345731044583	0.825102948318124	0.409313146008052	0.999965375363429	ENSG00000064199	SPA17
ENST00000227157.8	154.71836790983	0.440165454328093	0.507260264505463	0.867730995561456	0.385541613487305	0.999965375363429	ENSG00000134333	LDHA
ENST00000227214.10	746.34442827708	0.028737042487598	0.231823913487623	0.123960647783354	0.901346433199254	0.999965375363429	ENSG00000021300	PLEKHB1
ENST00000227378.7	9270.32431549408	-0.07175095657052	0.191978911491069	-0.373743949339238	0.708594824114406	0.999965375363429	ENSG00000109971	HSPA8
ENST00000227495.10	69.6609688642509	0.339565867960795	0.431289774128447	0.787326499096787	0.431090761193742	0.999965375363429	ENSG00000110080	ST3GAL4
ENST00000227503.13	1930.31015840167	0.21503521311396	0.23625577979456	0.910179692962209	0.362727751760987	0.999965375363429	ENSG00000168066	SF1
ENST00000227507.2	16413.0729267341	0.064231600453545	0.201113140200773	0.319380426308404	0.749438051770708	0.999965375363429	ENSG00000110092	CCND1
ENST00000227618.8	282.088531098513	0.190723008571585	0.27636623401942	0.690109662811352	0.490125227038836	0.999965375363429	ENSG00000110200	ANAPC15
ENST00000227752.7	37.1593157220154	0.352092567370414	0.389215329065452	0.904621532291202	0.365665924065978	0.999965375363429	ENSG00000110324	IL10RA
ENST00000227758.6	734.99455235895	0.166691971630004	0.341547143107538	0.488049673358036	0.625514657007148	0.999965375363429	ENSG00000110330	BIRC2
ENST00000227868.8	594.879274156531	0.034458404080062	0.242639952985125	0.142014551421276	0.887068511811421	0.999965375363429	ENSG00000110435	PDHX
ENST00000228140.6	72.7075825185824	0.127845356413896	0.395550441064699	0.323208731785954	0.746537168497176	0.999965375363429	ENSG00000110700	RPS13
ENST00000228264.10	482.310841161296	0.15604318198206	0.247722098459117	0.629912240178333	0.52875200408205	0.999965375363429	ENSG00000013573	DDX11
ENST00000228306.8	14950.79907138	-0.029361732959351	0.21894265174164	-0.134106957807373	0.893317997811432	0.999965375363429	ENSG00000089157	RPLP0
ENST00000228318.7	17.2722660961401	0.314180840744413	0.651214428559717	0.482453746363211	0.629483648576287	0.999965375363429	ENSG00000075415	SLC25A3
ENST00000228463.6	3.75931666362091	0.36873083502627	1.05690567033377	0.348877714801004	0.727181116286873	0.999965375363429	ENSG00000110876	SELPLG
ENST00000228468.8	371.123394986343	0.145413597052595	0.240974936269605	0.603438678327548	0.546216898074456	0.999965375363429	ENSG00000110881	ASIC1
ENST00000228515.5	719.317659402054	-0.073908433188151	0.194512358634575	-0.379967801053715	0.703969316825546	0.999965375363429	ENSG00000110925	CSRNP2
ENST00000228841.12	12.4115921651105	-0.309511346367278	0.678512327464941	-0.456161714148474	0.648273694383058	0.999965375363429	ENSG00000111245	MYL2
ENST00000228843.13	25.2255446062624	-0.75250010061843	0.631480286783876	-1.19164464254444	0.233400612532542	0.999965375363429	ENSG00000111247	RAD51AP1
ENST00000228922.11	214.70752124638	0.129144442248387	0.269821509376444	0.47862915950192	0.632202470270929	0.999965375363429	ENSG00000111325	OGFOD2
ENST00000228955.11	153.630201739385	0.005111067527998	0.279197958352639	0.018306249652235	0.985394541801381	0.999965375363429	ENSG00000111358	GTF2H3
ENST00000229022.7	42.6634428459346	-0.296322582491132	0.649852811113685	-0.455984151216195	0.648401375065736	0.999965375363429	ENSG00000111424	VDR
ENST00000229195.7	431.750135304346	0.054489669603338	0.231239590683	0.235641610687837	0.813710781859051	0.999965375363429	ENSG00000111596	CNOT2
ENST00000229201.4	1630.13545058099	0.088988704232691	0.201285494000614	0.442101924306673	0.658415451976057	0.999965375363429	ENSG00000111602	TIMELESS
ENST00000229251.7	203.631512479289	-0.217341550253681	0.292685832205452	-0.742576258700205	0.457738266630709	0.999965375363429	ENSG00000111652	COPS7A
ENST00000229264.7	22.4577725727523	-0.338349145658331	0.610942511315392	-0.553815030697156	0.579705440575711	0.999965375363429	ENSG00000111664	GNB3
ENST00000229265.10	22.461254699387	1.2218292293145	0.665655880837748	1.83552683073541	0.066427667359602	0.999965375363429	ENSG00000111665	CDCA3
ENST00000229268.12	636.850829124674	0.181096933391065	0.328148112350155	0.551875590854605	0.581033592918109	0.999965375363429	ENSG00000111667	USP5
ENST00000229270.8	7.52715084200131	-0.948709484202699	0.816048261815597	-1.16256541260433	0.245005870631077	0.999965375363429	ENSG00000111669	TPI1
ENST00000229332.11	3.72331887639951	-0.13709403877849	1.0469037969014	-0.130951897570969	0.895813359797923	0.999965375363429	ENSG00000111729	CLEC4A
ENST00000229405.8	133.535310558195	-0.027343377437552	0.291478230419703	-0.093809329767716	0.925260620288028	0.999965375363429	ENSG00000065029	ZNF76
ENST00000229570.9	57.6065559702446	-0.373812369975796	0.404054029289076	-0.925154417179085	0.354885590340724	0.999965375363429	ENSG00000111850	SMIM8
ENST00000229634.13	82.3962401560365	-0.215671507704487	0.288211594717146	-0.748309615774305	0.454273425823715	0.999965375363429	ENSG00000111912	NCOA7
ENST00000229725.4	92.5619543646237	-0.050903669449575	0.340428844166037	-0.14952807413918	0.881136958420045	0.999965375363429	ENSG00000184494	NEU1
ENST00000229769.2	320.664616550626	-0.097532015397543	0.233306032999763	-0.418043263363198	0.675915486032094	0.999965375363429	ENSG00000112039	FANCE
ENST00000229794.8	1244.20097874214	0.071958121543489	0.189520911903586	0.37968433573228	0.704179749237052	0.999965375363429	ENSG00000112062	MAPK14
ENST00000229795.7	387.128602511096	-0.243728696690662	0.218016310682759	-1.11793790073495	0.263593516452088	0.999965375363429	ENSG00000112062	MAPK14
ENST00000229866.10	411.883065562451	-0.081513104877203	0.209009965540193	-0.389996260066019	0.696539312444311	0.999965375363429	ENSG00000112130	RNF8
ENST00000229971.2	146.382815771152	0.056370567400545	0.285814668799686	0.197227691767116	0.843649361301069	0.999965375363429	ENSG00000112234	FBXL4
ENST00000230122.3	644.260672051079	-0.210034767458938	0.235116950867345	-0.893320395165557	0.37168561898926	0.999965375363429	ENSG00000112365	ZBTB24
ENST00000230124.7	434.656387413839	-0.072398700225773	0.234984323976682	-0.308100127704507	0.758006144058899	0.999965375363429	ENSG00000112367	FIG4
ENST00000230173.10	4308.14323218512	-0.179938243891636	0.257265011148614	-0.699427578932182	0.484284857516592	0.999965375363429	ENSG00000112414	ADGRG6
ENST00000230236.4	16.1707799499615	0.079232888899026	0.520626097887196	0.152187700963453	0.879038894179221	0.999965375363429	ENSG00000112474	HSD17B8
ENST00000230354.10	129.407797027617	0.278938052626416	0.345823617543773	0.806590523248773	0.419902435406476	0.999965375363429	ENSG00000112592	TBP
ENST00000230402.10	44.9244645868773	-0.697137880629665	0.444905046740784	-1.56693632885635	0.117129574999719	0.999965375363429	ENSG00000112640	PPP2R5D
ENST00000230413.9	58.9477289338208	0.067785711070383	0.358658491311444	0.188997926195815	0.850094442156024	0.999965375363429	ENSG00000112651	MRPL2
ENST00000230431.10	1005.42229307548	0.022997171743251	0.247170772802174	0.09304163062053	0.92587048819258	0.999965375363429	ENSG00000112667	DNPH1
ENST00000230480.10	39.6580786321548	-0.391853804333235	0.376226674483843	-1.04153647497438	0.297626633902258	0.999965375363429	ENSG00000112715	VEGFA
ENST00000230510.7	48.8176526333712	0.908096496761938	0.429092011994707	2.1163211418001	0.034317503832539	0.999965375363429	ENSG00000112742	TTK
ENST00000230565.3	87.6873409838761	0.116486960239987	0.340484278917718	0.342121406046291	0.732259528711954	0.999965375363429	ENSG00000112796	ENPP5
ENST00000230895.10	2616.54574485791	0.045113071937288	0.213192021307944	0.211607693667506	0.832413106577438	0.999965375363429	ENSG00000112977	DAP
ENST00000230901.9	609.219277471384	-0.098589264244178	0.233814980298981	-0.421655037321012	0.673276827654158	0.999965375363429	ENSG00000112983	BRD8
ENST00000230914.4	379.458013456031	-0.19852614840836	0.305143810247833	-0.650598641496678	0.515305607545195	0.999965375363429	ENSG00000112996	MRPS30
ENST00000231228.2	6.18926147531729	-0.011301118778329	0.915178135638028	-0.012348545423291	0.99014753665375	0.999965375363429	ENSG00000113302	IL12B
ENST00000231338.7	13.5070333949241	-1.30672632624958	0.618490880409958	-2.11276571351131	0.034620825645851	0.999965375363429	ENSG00000082196	C1QTNF3
ENST00000231484.3	120.499158460467	-0.102773129085014	0.282526363039214	-0.363764740321771	0.716033694513432	0.999965375363429	ENSG00000113555	PCDH12
ENST00000231504.5	103.184376197757	0.413070570578184	0.360450654969774	1.14598368703983	0.251801901907104	0.999965375363429	ENSG00000113575	PPP2CA
ENST00000231526.8	75.5367133478014	0.188274316547023	0.489023822939207	0.385000295927155	0.700237196281256	0.999965375363429	ENSG00000113597	TRAPPC13
ENST00000231721.6	109.612187595889	0.021382682428014	0.312481300823553	0.068428678361423	0.945444393297341	0.999965375363429	ENSG00000010319	SEMA3G
ENST00000231790.6	84.7047162232955	-0.407760233865883	0.46687641975456	-0.873379371098341	0.382456331219319	0.999965375363429	ENSG00000076242	MLH1
ENST00000231948.8	273.230730017858	-0.206527138723886	0.273415626355399	-0.755359675219998	0.450033201693581	0.999965375363429	ENSG00000113851	CRBN
ENST00000232003.4	8.92917649964085	-0.214407373490071	0.798237489414844	-0.268600981954937	0.788236756565182	0.999965375363429	ENSG00000113905	HRG
ENST00000232014.8	23.6016370852805	-0.939083171266167	0.792026969219305	-1.18567070031948	0.23575236970119	0.999965375363429	ENSG00000113916	BCL6
ENST00000232125.9	143.866212675997	-0.246281424631878	0.276127897558369	-0.891910693593783	0.372440802428214	0.999965375363429	ENSG00000114023	FAM162A
ENST00000232165.7	348.600783802478	-0.184690218418667	0.791668915744185	-0.233292244706936	0.815534480312333	0.999965375363429	ENSG00000114062	UBE3A
ENST00000232219.6	1615.01334669086	0.090517480269639	0.237493858999476	0.381136087690751	0.703102270637093	0.999965375363429	ENSG00000114115	RBP1
ENST00000232458.9	625.300725215461	0.188790153215789	0.239122464007218	0.789512411556994	0.429812578502603	0.999965375363429	ENSG00000114346	ECT2
ENST00000232501.7	344.799680606681	-0.218493973406468	0.225477822607384	-0.969026447390008	0.332531993718168	0.999965375363429	ENSG00000114388	NPRL2
ENST00000232854.8	93.9845699653883	0.247532636510607	0.383569364061074	0.645339955959552	0.518706905024841	0.999965375363429	ENSG00000114735	HEMK1
ENST00000232975.7	114.55002942017	0.463902669228818	0.344574087661438	1.34630747302341	0.178203376773347	0.999965375363429	ENSG00000114854	TNNC1
ENST00000233025.11	65.9597797246934	0.056081124329018	0.406516903414324	0.1379552088929	0.890275817106198	0.999965375363429	ENSG00000114902	SPCS1
ENST00000233047.8	46.7314925938923	0.254541881333288	0.379396155627106	0.670913180215425	0.502275839419801	0.999965375363429	ENSG00000011638	TMEM159
ENST00000233078.8	2128.99936317922	0.030303353169873	0.213745507770114	0.141773052851544	0.887259269746769	0.999965375363429	ENSG00000071626	DAZAP1
ENST00000233092.10	14.4009292847898	-0.345537464310559	0.64848703751187	-0.532836347255799	0.594146870717479	0.999965375363429	ENSG00000079150	FKBP7
ENST00000233121.6	318.343692543546	0.073595487630971	0.220735852521016	0.333409760084008	0.738824996750645	0.999965375363429	ENSG00000084764	MAPRE3
ENST00000233146.6	1330.52541995496	0.225331840611824	0.271152345624196	0.831015642122171	0.405964792873695	0.999965375363429	ENSG00000095002	MSH2
ENST00000233330.6	20.5387282644934	-0.194155774710361	0.587984075925498	-0.330205838320971	0.741244435688208	0.999965375363429	ENSG00000114993	RTKN
ENST00000233505.12	39.2805606846259	0.635012944065155	0.444244575705131	1.4294219418599	0.152882995601968	0.999965375363429	ENSG00000115163	CENPA
ENST00000233535.8	222.146886445029	0.279138839451081	0.247226585177596	1.12908099770322	0.25886366657658	0.999965375363429	ENSG00000115194	SLC30A3
ENST00000233545.6	66.3491719139818	-0.581125612010592	0.507636166935985	-1.1447679457478	0.252305296868147	0.999965375363429	ENSG00000115204	MPV17
ENST00000233557.7	608.499944881204	0.150291832761543	0.291735081701987	0.515165443541237	0.606437414503762	0.999965375363429	ENSG00000115216	NRBP1
ENST00000233607.6	80.1521249690277	0.481953738585056	0.332671109081073	1.44873938682665	0.147410376623993	0.999965375363429	ENSG00000115266	APC2
ENST00000233609.8	236.74279937316	0.14481236088757	0.279584014052587	0.517956512564884	0.604488611241729	0.999965375363429	ENSG00000115268	RPS15
ENST00000233612.8	106.812170570242	-0.278797864155599	0.413447103431528	-0.674325353453035	0.50010448865961	0.999965375363429	ENSG00000115271	GCA
ENST00000233616.8	1046.65592085413	-0.053535413096624	0.419056225136476	-0.127752339388798	0.898344968559675	0.999965375363429	ENSG00000115275	MOGS
ENST00000233623.9	174.805614935429	0.244688017370578	0.257625612546848	0.949781409354563	0.342223334015589	0.999965375363429	ENSG00000115282	TTC31
ENST00000233668.9	81.8381993479323	-0.308226486876688	0.313568376544348	-0.982964195157277	0.325625060952018	0.999965375363429	ENSG00000115325	DOK1
ENST00000233741.8	295.23816010424	-0.208666282469279	0.293836834074238	-0.710143379834262	0.47761522792127	0.999965375363429	ENSG00000115392	FANCL
ENST00000233957.5	39.8438710710911	-0.122404515282823	0.443587865742539	-0.275941982943842	0.782592627529698	0.999965375363429	ENSG00000115604	IL18R1
ENST00000233969.2	83.2758408623914	0.062249952076993	0.300446313023349	0.207191599226433	0.835860227816642	0.999965375363429	ENSG00000115616	SLC9A2
ENST00000234040.8	221.527718736234	-0.014337188936836	0.265369077266331	-0.054027353467588	0.956913371147378	0.999965375363429	ENSG00000115687	PASK
ENST00000234091.8	54.5924682642099	0.214118177859164	0.41849729998722	0.511635744999317	0.608905963799364	0.999965375363429	ENSG00000115738	ID2
ENST00000234115.10	2295.28879581158	0.112402411163253	0.197449615858539	0.569271359047781	0.569172000414937	0.999965375363429	ENSG00000115762	PLEKHB2
ENST00000234389.3	28.4714594843056	0.112262340152236	0.517324509545987	0.217005647481809	0.828203943756681	0.999965375363429	ENSG00000116032	GRIN3B
ENST00000234420.9	113.959332144826	0.044744416573947	0.386478482829208	0.115774664210014	0.907831130496405	0.999965375363429	ENSG00000116062	MSH6
ENST00000234590.10	46388.6268402266	0.03837308167895	0.216486186101889	0.177254181293997	0.859308738864157	0.999965375363429	ENSG00000074800	ENO1
ENST00000234668.6	23.9931068462439	0.52779399844822	0.518089530240081	1.01873125713164	0.308330569045435	0.999965375363429	ENSG00000097096	SYDE2
ENST00000234831.9	429.626396571259	0.023650519792076	0.244269756114714	0.09682131823544	0.922868293967414	0.999965375363429	ENSG00000116209	TMEM59
ENST00000235150.4	232.842226775016	0.064107023032535	0.254949013830271	0.251450366759268	0.801465931181002	0.999965375363429	ENSG00000116514	RNF19B
ENST00000235180.4	10.0424353638926	0.44899723339965	0.746775643395214	0.601247827738844	0.547674933145887	0.999965375363429	ENSG00000116544	DLGAP3
ENST00000235310.7	32.2053634957791	0.515647534059224	0.459276115005873	1.12273971410995	0.261548055836939	0.999965375363429	ENSG00000116670	MAD2L2
ENST00000235329.9	3777.65902017742	0.040489715201106	0.208620102008158	0.19408347906724	0.846110517458083	0.999965375363429	ENSG00000116688	MFN2
ENST00000235372.11	47.8771978301943	0.030004560330645	0.414913898803165	0.07231514879881	0.942351109261934	0.999965375363429	ENSG00000116731	PRDM2
ENST00000235453.8	4.74087733179916	0.66890470269509	1.03509042267365	0.646228279233137	0.518131527846263	0.999965375363429	ENSG00000213047	DENND1B
ENST00000235521.4	158.187471954989	-0.29425641861191	0.286555419503651	-1.02687437955841	0.30447961982313	0.999965375363429	ENSG00000116874	WARS2
ENST00000235532.9	67.5277925126356	0.157675434410838	0.358994420061844	0.439214164898929	0.660506362275692	0.999965375363429	ENSG00000116885	OSCP1
ENST00000235835.7	1169.55431746416	0.146908326540759	0.2140713540984	0.68625868771415	0.492549995356636	0.999965375363429	ENSG00000053371	AKR7A2
ENST00000235932.8	29.6691112862237	-0.433315891140052	0.511042846291759	-0.847905208505096	0.396490763622317	0.999965375363429	ENSG00000117280	RAB29
ENST00000235933.10	6.4814097246301	0.36603723036103	0.895322089063429	0.408833016444318	0.68266220851587	0.999965375363429	ENSG00000117281	CD160
ENST00000236017.5	141.88679008847	0.096892542353383	0.299229411201693	0.323806881029063	0.746084246337926	0.999965375363429	ENSG00000117362	APH1A
ENST00000236040.8	85.0851037902222	0.304471194063836	0.364164873373194	0.836080622613527	0.403109548704896	0.999965375363429	ENSG00000117385	P3H1
ENST00000236051.2	2236.23455069453	0.063139188904312	0.198648736010718	0.317843396199134	0.750603730873359	0.999965375363429	ENSG00000117395	EBNA1BP2
ENST00000236067.8	314.066964489532	-0.14329248892422	0.253697722182227	-0.564815827637959	0.572199040297334	0.999965375363429	ENSG00000117410	ATP6V0B
ENST00000236412.11	44.4286403726106	0.09028769565506	0.406993511354374	0.221840626781996	0.824437951736552	0.999965375363429	ENSG00000117751	PPP1R8
ENST00000236709.3	4.67071510990196	-1.07763828351293	0.965112058447851	-1.11659394790492	0.264167980500826	0.999965375363429	ENSG00000118017	A4GNT
ENST00000236957.9	733.385513444324	0.177634970927937	0.236604202908899	0.750768451041984	0.45279201939669	0.999965375363429	ENSG00000114942	EEF1B2
ENST00000236980.10	289.555773747297	-0.048461084455946	0.26945924266646	-0.179845693828848	0.857273709940506	0.999965375363429	ENSG00000118246	FASTKD2
ENST00000237163.9	32.338883957977	-0.239600833391256	0.499957160969339	-0.479242727370295	0.631765960962921	0.999965375363429	ENSG00000083097	DOP1A
ENST00000237177.10	242.648421830947	0.241250779365994	0.382516840250378	0.630693224403095	0.528241130168243	0.999965375363429	ENSG00000118412	CASP8AP2
ENST00000237289.8	47.1579222788333	-0.521079369521177	0.65718092354477	-0.792900936184401	0.427835541853907	0.999965375363429	ENSG00000118503	TNFAIP3
ENST00000237305.11	31.5646237106174	0.197632455887683	0.419547946803045	0.471060476862399	0.637597548109183	0.999965375363429	ENSG00000118515	SGK1
ENST00000237353.14	47.500007213108	-0.111407389570592	0.409682353985976	-0.271936021863431	0.785671213103527	0.999965375363429	ENSG00000118557	PMFBP1
ENST00000237500.9	4723.80462662324	0.170182691149063	0.209454536423682	0.812504202844382	0.416502375940864	0.999965375363429	ENSG00000118680	MYL12B
ENST00000237512.4	7.54720500891867	0.58301212957745	0.823414037746274	0.708042494846437	0.478918868554822	0.999965375363429	ENSG00000118690	ARMC2
ENST00000237642.6	241.208780877951	0.248778548307322	0.243226564928317	1.02282638568135	0.306389940167824	0.999965375363429	ENSG00000118804	STBD1
ENST00000237837.1	19.1502143420283	0.025320829540756	0.506833496294206	0.049958871554254	0.960155163114753	0.999965375363429	ENSG00000118972	FGF23
ENST00000237937.7	103.270253989032	0.328055050018485	0.296561825267605	1.10619446627179	0.268642357515102	0.999965375363429	ENSG00000107372	ZFAND5
ENST00000238018.8	133.697542283413	-0.309855548672248	0.260072632154609	-1.19141928201059	0.233489027028013	0.999965375363429	ENSG00000119125	GDA
ENST00000238138.2	10.5895089445713	-0.52732225108552	0.657893117850574	-0.801531794113234	0.422823845445373	0.999965375363429	ENSG00000119227	PIGZ
ENST00000238156.7	116.107005851641	0.269311744614933	0.280148652784924	0.961317293293176	0.33639265534501	0.999965375363429	ENSG00000119242	CCDC92
ENST00000238379.9	239.172136296503	-0.195091005341912	0.253286286802782	-0.77023911481563	0.441158065343249	0.999965375363429	ENSG00000119431	HDHD3
ENST00000238477.5	226.963205914337	0.097820522511649	0.238326321663257	0.41044783399907	0.68147746311603	0.999965375363429	ENSG00000119523	ALG2
ENST00000238682.7	38.4470987236244	-0.201664618553939	0.425076083781425	-0.474420053840609	0.635200395381413	0.999965375363429	ENSG00000119699	TGFB3
ENST00000238856.8	549.011319795758	0.002826069814563	0.222911681128392	0.012677979907816	0.989884706543943	0.999965375363429	ENSG00000119844	AFTPH
ENST00000238892.3	391.24791792814	0.001247188693124	0.219413119799743	0.005684202905746	0.995464686683833	0.999965375363429	ENSG00000119878	CRIPT
ENST00000238936.8	360.501370952482	0.054758995196677	0.239684735538259	0.228462588882454	0.8192866368212	0.999965375363429	ENSG00000138111	MFSD13A
ENST00000239007.11	1029.199369687	-0.066168806615541	0.225826157167644	-0.293007716402048	0.769516253586606	0.999965375363429	ENSG00000119950	MXI1
ENST00000239117.3	7.57558683653532	0.096581035793386	0.873570895890933	0.11055889825048	0.911966142047945	0.999965375363429	ENSG00000120049	KCNIP2
ENST00000239144.4	374.289351129138	0.178847603837239	0.229346352757801	0.77981446701317	0.435500089655607	0.999965375363429	ENSG00000120068	HOXB8
ENST00000239151.5	335.90773360801	0.105567730077128	0.22033661535439	0.47912023113967	0.631853097951437	0.999965375363429	ENSG00000120075	HOXB5
ENST00000239165.8	552.787594475265	0.14671911306975	0.225086456381178	0.651834479198007	0.514507956331558	0.999965375363429	ENSG00000260027	HOXB7
ENST00000239316.4	9.61741259166372	-0.646281356592695	0.700039384214964	-0.923207138291864	0.355899269581901	0.999965375363429	ENSG00000120211	INSL4
ENST00000239367.6	866.446263752198	-0.055377771127836	0.202390944011307	-0.273617831066306	0.784378329554764	0.999965375363429	ENSG00000120256	LRP11
ENST00000239446.5	6.13641600596434	0.73926487059814	0.897544049222786	0.823653024314846	0.41013673821229	0.999965375363429	ENSG00000120324	PCDHB10
ENST00000239449.6	14.8134310285187	0.107113719851546	0.618088408879319	0.173298379831711	0.862416897132592	0.999965375363429	ENSG00000120327	PCDHB14
ENST00000239614.8	23.799917962709	0.082130152055701	0.494268974827535	0.166164894497694	0.868027185471235	0.999965375363429	ENSG00000120458	MSANTD2
ENST00000239666.8	448.64091219191	0.00386834242433	0.217600951396673	0.017777231209243	0.9858165687531	0.999965375363429	ENSG00000120509	PDZD11
ENST00000239852.10	15.729566410828	-0.003341172664401	0.55355527684207	-0.006035842858299	0.995184123413469	0.999965375363429	ENSG00000120662	MTRF1
ENST00000239893.9	25.5093080322874	0.5281819867913	0.537168012107149	0.983271480964401	0.325473842334514	0.999965375363429	ENSG00000120699	EXOSC8
ENST00000239940.11	1108.44109768237	-0.320478103567549	0.196494109850163	-1.63098071393555	0.102894389036616	0.999965375363429	ENSG00000070087	PFN2
ENST00000240079.10	55.0390491007868	-0.062933010508474	0.325954772459923	-0.193072830422239	0.846901930479027	0.999965375363429	ENSG00000120860	WASHC3
ENST00000240101.2	18.8666422752915	0.593773216935369	0.583403916119844	1.01777379364282	0.308785468827088	0.999965375363429	ENSG00000120875	DUSP4
ENST00000240139.9	83.2029997943795	-0.305851687582674	0.35629901273978	-0.858412952735433	0.390664477794355	0.999965375363429	ENSG00000120910	PPP3CC
ENST00000240185.7	796.490396520965	-0.24035962927096	0.258523191625317	-0.929741071815784	0.352505163571494	0.999965375363429	ENSG00000120948	TARDBP
ENST00000240304.5	1114.0091935413	0.020565575816955	0.286433828209664	0.071798697610192	0.942762109303725	0.999965375363429	ENSG00000108848	LUC7L3
ENST00000240333.11	42.5240108630265	-0.526633605462873	0.428242949650496	-1.22975429226022	0.218789129138383	0.999965375363429	ENSG00000121073	SLC35B1
ENST00000240487.5	131.656445723688	0.021267852784376	0.496516759850723	0.042834108542016	0.965833774246832	0.999965375363429	ENSG00000121210	TMEM131L
ENST00000240488.7	204.23760655091	0.184763468411699	0.307154833925143	0.601532022304839	0.547485689972568	0.999965375363429	ENSG00000121211	MND1
ENST00000241014.6	424.402051182337	0.157507869099225	0.243846443897437	0.645930556057129	0.518324329788016	0.999965375363429	ENSG00000121653	MAPK8IP1
ENST00000241041.7	40.1390113086532	0.036389868619571	0.414368017541002	0.08782016728878	0.930019608515023	0.999965375363429	ENSG00000121680	PEX16
ENST00000241393.3	11.7205957360336	0.690263059350822	0.778660776594962	0.886474675621009	0.375361794697958	0.999965375363429	ENSG00000121966	CXCR4
ENST00000241436.8	90.3344615491114	0.625468673603252	0.497441023894935	1.25737251967252	0.20861877522528	0.999965375363429	ENSG00000122008	POLK
ENST00000241453.11	33.2875546502952	0.273920742617124	0.425315564532862	0.644041190728536	0.519548723925193	0.999965375363429	ENSG00000122025	FLT3
ENST00000241463.4	83.3730635442423	-0.215120524829653	0.323157972757959	-0.665682245106717	0.505614224426892	0.999965375363429	ENSG00000122035	RASL11A
ENST00000241527.10	49.3950452982613	0.441924615644745	1.08161244521651	0.408579447841211	0.682848315680765	0.999965375363429	ENSG00000122085	MTERF4
ENST00000241704.7	5807.004864708	0.130998352243488	0.201770221065231	0.64924522336295	0.516179885163675	0.999965375363429	ENSG00000122218	COPA
ENST00000242067.10	157.374955920552	0.164070513499886	0.258466993003668	0.634783233221416	0.525569800043512	0.999965375363429	ENSG00000122507	BBS9
ENST00000242140.9	325.347315894218	-0.065650562043559	0.220564799552894	-0.297647503938247	0.765972213990071	0.999965375363429	ENSG00000122574	WIPF3
ENST00000242257.12	490.557916191549	0.051396811261598	0.208442184198021	0.246575862075839	0.805236487099305	0.999965375363429	ENSG00000122687	MRM2
ENST00000242315.3	20.5500010545911	-0.28079349799913	0.530878504819642	-0.528922334300435	0.596859327892367	0.999965375363429	ENSG00000122733	PHF24
ENST00000242323.8	704.66821811326	-0.155881639984294	0.227113817273852	-0.686359120970318	0.492486675936316	0.999965375363429	ENSG00000122741	DCAF10
ENST00000242505.10	527.72119357726	-0.018105315777104	0.235049280701066	-0.077027743812288	0.93860147415926	0.999965375363429	ENSG00000138286	FAM149B1
ENST00000242576.6	2623.97782035545	0.004863057052139	0.214547091854878	0.022666618363808	0.981916203677347	0.999965375363429	ENSG00000076248	UNG
ENST00000242770.9	33.125553430505	-0.160849863631288	0.579057462460899	-0.277778759551258	0.781182197171323	0.999965375363429	ENSG00000104915	STX10
ENST00000242776.8	2088.40258280449	0.094457185836391	0.241048489680076	0.391859687491744	0.695161890385969	0.999965375363429	ENSG00000123136	DDX39A
ENST00000242783.10	4933.51686677986	0.056075771647819	0.218282797161385	0.256895057132514	0.797259786402603	0.999965375363429	ENSG00000123143	PKN1
ENST00000242839.8	171.020155605001	-0.480088330533721	0.341207913602081	-1.40702577928366	0.159419744651483	0.999965375363429	ENSG00000123191	ATP7B
ENST00000242848.8	1474.62017587878	0.007119541666361	0.256231221129695	0.027785613458702	0.977833140330447	0.999965375363429	ENSG00000123200	ZC3H13
ENST00000243040.10	23.0470691926742	0.628397234698878	0.552747692392066	1.13686089213585	0.255596443047247	0.999965375363429	ENSG00000123349	PFDN5
ENST00000243077.7	458.700308588558	0.169161888819998	0.226784755332317	0.745913844923651	0.455719461231671	0.999965375363429	ENSG00000123384	LRP1
ENST00000243112.9	50.7250101908902	0.196125369804259	0.415941877768645	0.471521095342431	0.637268658800567	0.999965375363429	ENSG00000123415	SMUG1
ENST00000243325.6	5.99006069185995	-0.715867664861132	0.899071788886304	-0.796229704579975	0.425898535165544	0.999965375363429	ENSG00000123595	RAB9A
ENST00000243326.9	754.073132801909	-0.01588391230174	0.392973015053879	-0.040419855036514	0.967758401153002	0.999965375363429	ENSG00000080345	RIF1
ENST00000243346.9	103.58446579655	0.109282186626683	0.263944597120842	0.414034565657923	0.678848792667718	0.999965375363429	ENSG00000123609	NMI
ENST00000243498.9	1037.93829491116	-0.016159528139485	0.210141035641993	-0.07689848910336	0.938704299510648	0.999965375363429	ENSG00000123737	EXOSC9
ENST00000243639.8	171.959371632368	-0.174755667935972	0.346689361284558	-0.504069889218594	0.614212265423848	0.999965375363429	ENSG00000204604	ZNF468
ENST00000243706.8	120.169134964769	-0.053086011882148	0.346589331487921	-0.153166895398216	0.878266663233377	0.999965375363429	ENSG00000214367	HAUS3
ENST00000243896.6	174.001669844818	0.311362137510286	0.462644694197448	0.673004881316985	0.500944185475263	0.999965375363429	ENSG00000080189	SLC35C2
ENST00000243913.8	11.7343533444917	0.140498197116635	0.627532434027193	0.223889936994949	0.82284294610152	0.999965375363429	ENSG00000124091	GCNT7
ENST00000243964.6	28.3294317883585	-0.151549852190706	0.460422190718547	-0.329154100835569	0.742039213814018	0.999965375363429	ENSG00000124140	SLC12A5
ENST00000244007.7	1492.49608856987	-0.015063642526614	0.193099024577596	-0.078009935884271	0.937820149387741	0.999965375363429	ENSG00000124181	PLCG1
ENST00000244051.2	382.445330075977	-0.065155792515663	0.207451353820603	-0.31407745148777	0.753462214746057	0.999965375363429	ENSG00000124217	MOCS3
ENST00000244070.7	37.9976187163694	0.102307087219887	0.377356232017917	0.271115403799742	0.786302274594323	0.999965375363429	ENSG00000124224	PPP4R1L
ENST00000244360.6	16.0446263955483	-0.14028542571666	0.58248164850562	-0.240840936493996	0.809678400549124	0.999965375363429	ENSG00000204618	RNF39
ENST00000244364.10	1278.49176299831	0.00653399148626	0.400721715252021	0.016305558789471	0.98699062285906	0.999965375363429	ENSG00000151914	DST
ENST00000244426.10	76.9564951491707	-0.334918332480493	0.365016528734118	-0.917542922349281	0.358858211741199	0.999965375363429	ENSG00000112146	FBXO9
ENST00000244513.10	13.1088783989221	-0.231108872855114	0.600988456537155	-0.384547939883478	0.700572371238589	0.999965375363429	ENSG00000124557	BTN1A1
ENST00000244533.7	47.4725275953584	-0.642215217794698	0.47307501379347	-1.35753358150314	0.174611730687063	0.999965375363429	ENSG00000124574	ABCC10
ENST00000244546.4	47.1144880175981	-0.723167316220711	0.426356822190364	-1.69615514184929	0.089856503154164	0.999965375363429	ENSG00000124587	PEX6
ENST00000244576.8	38.4603153687531	-0.035943241247656	0.3750622937597	-0.095832723911949	0.923653427036681	0.999965375363429	ENSG00000124613	ZNF391
ENST00000244669.2	10.2222381510871	-0.018865822152004	0.706035626439282	-0.026720779299976	0.978682439563967	0.999965375363429	ENSG00000124701	APOBEC2
ENST00000244670.12	22.4975045665512	0.061574955170116	0.505735585002696	0.121753258018787	0.90309443314716	0.999965375363429	ENSG00000124702	KLHDC3
ENST00000244711.3	96.8962957442991	0.185564048091405	0.368838282397373	0.503104089101806	0.614891091932539	0.999965375363429	ENSG00000124733	MEA1
ENST00000244741.9	2863.03942088421	0.091189195727989	0.212127569958194	0.429879038099389	0.667283634455864	0.999965375363429	ENSG00000124762	CDKN1A
ENST00000244745.3	6510.00983917891	-0.039420427603734	0.203051302513662	-0.194140235082125	0.846066077875114	0.999965375363429	ENSG00000124766	SOX4
ENST00000244777.6	50.2560030863495	-0.240999388278134	0.435807270809325	-0.552995336288403	0.580266603666629	0.999965375363429	ENSG00000188428	BLOC1S5
ENST00000244815.9	1029.03268591543	-0.047295564574272	0.225822957953076	-0.209436476268723	0.834107520154971	0.999965375363429	ENSG00000124831	LRRFIP1
ENST00000245046.6	93.2779541987423	0.350695733050753	0.277770428226511	1.26253804369979	0.206755245857344	0.999965375363429	ENSG00000125037	EMC3
ENST00000245121.9	30.4711615018857	0.416876330943655	0.510398389531461	0.816766548433552	0.414061852328176	0.999965375363429	ENSG00000167216	KATNAL2
ENST00000245323.4	379.302543477741	-0.243225647078243	0.25397012686324	-0.957693922833756	0.338217122102748	0.999965375363429	ENSG00000125266	EFNB2
ENST00000245382.6	32.7694329694499	0.351453314759818	0.455141255656703	0.772185141188139	0.440004780742228	0.999965375363429	ENSG00000125319	C17orf53
ENST00000245407.7	233.229586910508	0.172460575704093	0.256042998025645	0.673560991840984	0.500590460133015	0.999965375363429	ENSG00000197375	SLC22A5
ENST00000245441.9	673.765117303171	0.039372696435261	0.326871125603093	0.120453271492292	0.904124093998817	0.999965375363429	ENSG00000100503	NIN
ENST00000245458.10	4277.46480056217	0.017674591825782	0.267461710424837	0.066082699455213	0.947311984575521	0.999965375363429	ENSG00000213741	RPS29
ENST00000245551.9	30.1319869630059	-0.37645145671554	0.512583255871434	-0.734420120835865	0.462692727493198	0.999965375363429	ENSG00000125457	MIF4GD
ENST00000245564.6	653.664719383406	0.059220761487899	0.230233756275865	0.257220150710397	0.797008829201713	0.999965375363429	ENSG00000125459	MSTO1
ENST00000245618.5	223.597337732891	0.329335283985179	0.280731676679911	1.17313189548141	0.240742917687235	0.999965375363429	ENSG00000131037	EPS8L1
ENST00000245663.8	424.332961627541	0.134636913773274	0.22479293687776	0.598937473940688	0.549214580781844	0.999965375363429	ENSG00000130584	ZBTB46
ENST00000245796.10	252.500691211126	0.114590059818448	0.306037706895484	0.374431180330278	0.708083548736758	0.999965375363429	ENSG00000125637	PSD4
ENST00000245857.9	2339.99002609412	-0.011902461846738	0.191463873055447	-0.062165575451885	0.950430976255418	0.999965375363429	ENSG00000125691	RPL23
ENST00000245865.10	44.8875738535934	-0.697523018521964	0.581529570315348	-1.19946268277246	0.230348086749314	0.999965375363429	ENSG00000266173	STRADA
ENST00000245907.10	29.7446779441837	-0.438312683838231	0.406743111996215	-1.07761550450622	0.281205380117518	0.999965375363429	ENSG00000125730	C3
ENST00000245912.7	8.91851922771304	0.394203690609575	0.766624200521747	0.514207209140135	0.607107128022902	0.999965375363429	ENSG00000125735	TNFSF14
ENST00000245925.7	927.083784387933	0.203250396237285	0.191716763082883	1.06015975321582	0.289071927470796	0.999965375363429	ENSG00000125746	EML2
ENST00000245934.11	3466.11404898134	0.116469052562353	0.202770632214974	0.574388170959956	0.565705155809	0.999965375363429	ENSG00000125755	SYMPK
ENST00000245960.9	1294.92083339474	0.003423606182	0.219218747221121	0.015617305661119	0.98753969944542	0.999965375363429	ENSG00000101224	CDC25B
ENST00000246015.8	663.697972983971	-0.295810433665821	0.237386380293862	-1.24611375471346	0.212722635796036	0.999965375363429	ENSG00000125818	PSMF1
ENST00000246041.6	43.0595422246764	0.180353281599293	0.548233110385033	0.328971888386362	0.742176936305406	0.999965375363429	ENSG00000125843	AP5S1
ENST00000246043.8	4292.43264780427	0.268458524470313	0.200500512431814	1.33894183717665	0.180589608311475	0.999965375363429	ENSG00000125844	RRBP1
ENST00000246100.3	46.6766893257602	-0.228882528025712	0.459252446715184	-0.498380639369045	0.618215780152841	0.999965375363429	ENSG00000125898	FAM110A
ENST00000246139.9	8.78064355060774	-0.116637935038493	0.754619907974877	-0.154565144393694	0.87716415044458	0.999965375363429	ENSG00000125931	CITED1
ENST00000246149.10	46.5274267775236	0.29966434068879	0.345745657392392	0.866719029673007	0.386095976188451	0.999965375363429	ENSG00000131503	ANKHD1
ENST00000246163.2	25.0311364747298	-0.114850170532352	0.452310689723434	-0.253918762350228	0.799558319470331	0.999965375363429	ENSG00000125952	MAX
ENST00000246174.6	119.40658031696	0.153685362627837	0.452225887531158	0.339842027768142	0.733975495954004	0.999965375363429	ENSG00000125962	ARMCX5
ENST00000246190.10	150.375591874524	0.270868271833352	0.267562942742796	1.01235346366232	0.311369080504569	0.999965375363429	ENSG00000125967	NECAB3
ENST00000246489.11	139.108725328965	0.315779806274672	0.25885157122718	1.21992617150285	0.222492863529116	0.999965375363429	ENSG00000126214	KLC1
ENST00000246529.3	191.789289355448	0.092211277331368	0.253222294097785	0.36415149645457	0.715744884166826	0.999965375363429	ENSG00000126243	LRFN3
ENST00000246533.7	26.9425828409213	-0.210909138184791	0.559238356848413	-0.377136395603064	0.70607224497345	0.999965375363429	ENSG00000126247	CAPNS1
ENST00000246551.8	5.11073381280189	0.000534253858764	0.938409735165066	0.000569318325187	0.99954574972269	0.999965375363429	ENSG00000126264	HCST
ENST00000246553.3	9.0886347171662	-0.673303602250507	0.696869438738288	-0.966183283154951	0.333952476267642	0.999965375363429	ENSG00000126266	FFAR1
ENST00000246554.7	314.007018871857	0.126788990709948	0.269042156604936	0.471260683864224	0.63745458818504	0.999965375363429	ENSG00000126267	COX6B1
ENST00000246784.7	490.854303439123	0.151233236332285	0.220200800542738	0.686796941516716	0.492210697409406	0.999965375363429	ENSG00000126453	BCL2L12
ENST00000246841.3	20.3736103374079	0.664159268092733	0.50051905844153	1.32694101631361	0.184528194948811	0.999965375363429	ENSG00000126500	FLRT1
ENST00000246911.6	27.2692349790376	-0.104620866495637	0.490744169725338	-0.213188200593788	0.831180171289975	0.999965375363429	ENSG00000068079	IFI35
ENST00000246912.8	43.170265808333	0.035762512258398	0.462029390040984	0.077403111207332	0.93830286582469	0.999965375363429	ENSG00000108788	MLX
ENST00000246949.9	124.987077984828	0.049071343925958	0.252571933553561	0.194286606732381	0.845951472104541	0.999965375363429	ENSG00000213918	DNASE1
ENST00000247020.8	501.509849785799	0.007360464536655	0.245921094561123	0.029930187769335	0.97612273027073	0.999965375363429	ENSG00000132581	SDF2
ENST00000247087.10	219.501617841058	0.331080447116146	0.32924439381228	1.00557656664281	0.31461930091088	0.999965375363429	ENSG00000126705	AHDC1
ENST00000247140.8	28.7039261858154	0.579879083820987	0.538423522203639	1.0769943360715	0.281482796060987	0.999965375363429	ENSG00000102103	PQBP1
ENST00000247153.7	7.22124554503837	1.14961964064602	0.818382140418882	1.4047467361123	0.160096602816678	0.999965375363429	ENSG00000126759	CFP
ENST00000247161.7	939.935531862047	0.058158757573871	0.222890717045058	0.260929474070981	0.794146894942266	0.999965375363429	ENSG00000126767	ELK1
ENST00000247178.5	756.157729104764	0.00263867340477	0.192087234629007	0.013736849353192	0.989039924684347	0.999965375363429	ENSG00000126775	ATG14
ENST00000247207.6	70.7157738883806	0.031933102839228	0.375159167601924	0.085118812485243	0.932166934382609	0.999965375363429	ENSG00000126803	HSPA2
ENST00000247665.11	998.037719247286	0.079904686576413	0.247901765351967	0.322323991775395	0.747207259403632	0.999965375363429	ENSG00000054148	PHPT1
ENST00000247815.8	480.053095441019	-0.061678262603794	0.248134959337126	-0.248567403676464	0.803695425316762	0.999965375363429	ENSG00000127311	HELB
ENST00000247879.2	5.28567862743928	-0.269713790237648	0.991204551034694	-0.272107094298649	0.785539674832096	0.999965375363429	ENSG00000127362	TAS2R3
ENST00000247881.3	26.128848307195	0.264331522553351	0.516159791715844	0.512111804901824	0.608572763119213	0.999965375363429	ENSG00000127364	TAS2R4
ENST00000247883.5	21.3141622253055	0.11436622662598	0.492770740384934	0.232088103560372	0.816469584619941	0.999965375363429	ENSG00000127366	TAS2R5
ENST00000247970.8	884.937666903593	0.078036398346479	0.232950491409554	0.334991344617009	0.737631615382387	0.999965375363429	ENSG00000127445	PIN1
ENST00000247977.8	244.678180214138	-0.06170081755247	0.283142098989718	-0.217914671723581	0.827495595460502	0.999965375363429	ENSG00000127452	FBXL12
ENST00000248041.12	512.094693252061	0.498391093922675	0.20109709851426	2.47836044182076	0.013198773411012	0.999965375363429	ENSG00000171903	CYP4F11
ENST00000248054.9	1057.24420011368	-0.137209022325187	0.184512536633035	-0.743629808732578	0.457100464375189	0.999965375363429	ENSG00000127511	SIN3B
ENST00000248071.5	412.527091454532	0.192526754955872	0.207346468829856	0.928526808497786	0.353134368213527	0.999965375363429	ENSG00000127528	KLF2
ENST00000248076.3	353.202272814591	-0.378837851671432	0.323099235123835	-1.17251237542	0.240991406507696	0.999965375363429	ENSG00000127533	F2RL3
ENST00000248089.7	217.033333356517	0.259759461022175	0.27081565715516	0.959174457455203	0.337470865790168	0.999965375363429	ENSG00000103145	HCFC1R1
ENST00000248104.11	307.21729010307	0.357688560944694	0.225838274299715	1.58382613422735	0.113233290311192	0.999965375363429	ENSG00000059145	UNKL
ENST00000248142.7	19.3828492303812	-0.711891781038546	0.524306616327512	-1.35777760354231	0.174534263624939	0.999965375363429	ENSG00000127580	WDR24
ENST00000248244.5	530.354160091318	-0.002160942176892	0.226238144998457	-0.009551626127887	0.992379020863686	0.999965375363429	ENSG00000127666	TICAM1
ENST00000248248.7	897.884868478787	-0.073365267019212	0.190435271861757	-0.38525041239456	0.700051896573727	0.999965375363429	ENSG00000103111	MON1B
ENST00000248342.8	1000.10070665078	-0.129575215263386	0.223032681693482	-0.580969633147591	0.561260920031976	0.999965375363429	ENSG00000178982	EIF3K
ENST00000248420.9	42.4305898007296	0.320614106709243	0.406032651959159	0.789626413447882	0.429745977891477	0.999965375363429	ENSG00000105298	CACTIN
ENST00000248450.8	2143.81284946532	-0.003571721386198	0.195357956016679	-0.018282958416563	0.98541312240907	0.999965375363429	ENSG00000127837	AAMP
ENST00000248451.7	378.791837107742	-0.010766149493214	0.283487151504598	-0.037977557134683	0.969705575928831	0.999965375363429	ENSG00000127838	PNKD
ENST00000248564.5	10.256867451196	-0.229733409146382	0.685321918469383	-0.335219701800104	0.737459361097556	0.999965375363429	ENSG00000127920	GNG11
ENST00000248566.3	1267.46689888095	0.092137724342875	0.229362262379727	0.401712659209532	0.687895506886509	0.999965375363429	ENSG00000127922	SEM1
ENST00000248600.5	61.4618944435224	0.219415804530383	0.335098023560765	0.654780956923775	0.512608793035884	0.999965375363429	ENSG00000127952	STYXL1
ENST00000248668.4	524.309304464226	0.045066739452932	0.245157906891452	0.183827395266864	0.854148864043282	0.999965375363429	ENSG00000128011	LRFN1
ENST00000248701.8	13.5851043591939	-0.36951000350509	0.627119742609839	-0.58921762208813	0.555715297339686	0.999965375363429	ENSG00000128040	SPINK2
ENST00000248879.7	706.979512319841	0.034047652803347	0.241987309285744	0.140700158631637	0.888106819772753	0.999965375363429	ENSG00000128185	DGCR6L
ENST00000248924.10	532.896173781328	0.083282197107846	0.241979552389467	0.344170390784933	0.730718148340183	0.999965375363429	ENSG00000100116	GCAT
ENST00000249209.8	131.742139435187	0.190028615208122	0.321851242093319	0.590423743503915	0.554906596193387	0.999965375363429	ENSG00000128463	EMC4
ENST00000249375.8	139.99671496104	-0.239146532974804	0.415726928363029	-0.575249079766062	0.565122853943093	0.999965375363429	ENSG00000128604	IRF5
ENST00000249389.2	48.2035613211153	-0.089128570426719	0.354944501296185	-0.251105652013878	0.801732426205541	0.999965375363429	ENSG00000128617	OPN1SW
ENST00000249501.4	6.19358445787439	-0.888633852841805	0.905985594197848	-0.980847663067528	0.32666786987148	0.999965375363429	ENSG00000128710	HOXD10
ENST00000249601.8	102.042762736748	0.064416315821648	0.35317047829422	0.182394395286866	0.855273223947348	0.999965375363429	ENSG00000128805	ARHGAP22
ENST00000249636.10	782.692758211467	-0.145482425999539	0.247382051353202	-0.588088041164414	0.556473199660876	0.999965375363429	ENSG00000033800	PIAS1
ENST00000249736.11	110.614879052951	-0.066368035012543	0.332291627620785	-0.199728279306162	0.841693095677841	0.999965375363429	ENSG00000137776	SLTM
ENST00000249786.8	2384.67463925885	0.194474283830477	0.259688345241287	0.748875671142588	0.453932145205628	0.999965375363429	ENSG00000140264	SERF2
ENST00000249822.8	3338.29691793158	-0.130746099797757	0.223144630009908	-0.58592536953254	0.557925667993576	0.999965375363429	ENSG00000128989	ARPP19
ENST00000249837.7	616.389033686076	0.355893801291591	0.356063878744486	0.999522340054557	0.317541722516861	0.999965375363429	ENSG00000129003	VPS13C
ENST00000249883.9	2921.36110764492	0.252795683936614	0.254027555928565	0.995150636365224	0.31966300616776	0.999965375363429	ENSG00000114019	AMOTL2
ENST00000249887.2	8.01207539197852	0.305554160527062	0.749542030977288	0.407654471529323	0.683527367213461	0.999965375363429	ENSG00000129048	ACKR4
ENST00000249923.7	443.511931212326	-0.00894154409288	0.226726948764783	-0.039437500224802	0.968541582297556	0.999965375363429	ENSG00000129083	COPB1
ENST00000250018.6	33.3583042920275	-0.374209081644976	0.506578507422762	-0.738699088417271	0.460089739446287	0.999965375363429	ENSG00000129167	TPH1
ENST00000250055.2	22.3123906499953	0.253006072367623	0.47916951915762	0.528009529513495	0.597492721818348	0.999965375363429	ENSG00000129194	SOX15
ENST00000250056.12	411.962760195736	0.325884647710706	0.276367943446752	1.17916949283771	0.238330691269066	0.999965375363429	ENSG00000129195	PIMREG
ENST00000250076.7	60.6920869292	-0.316978280823996	0.38080556405024	-0.832388785112857	0.4051895302183	0.999965375363429	ENSG00000167840	ZNF232
ENST00000250087.9	33.4616623742167	0.382063292644635	0.416847851072091	0.916553345931871	0.359376741277563	0.999965375363429	ENSG00000129221	AIPL1
ENST00000250101.9	370.959945184948	0.063635624099953	0.213139219237203	0.298563653970846	0.765273001078974	0.999965375363429	ENSG00000129235	TXNDC17
ENST00000250113.11	1826.10492293708	0.035804345510065	0.219598256525424	0.163044762178792	0.87048319106723	0.999965375363429	ENSG00000129245	FXR2
ENST00000250241.12	81.8206807107434	-0.827704987014344	0.543118825002835	-1.52398508192019	0.127512437827569	0.999965375363429	ENSG00000129351	ILF3
ENST00000250244.10	1367.38003726824	0.000529711686228	0.204425745922425	0.002591218067164	0.9979325094242	0.999965375363429	ENSG00000129354	AP1M2
ENST00000250263.7	2290.86510122496	-0.208801371979041	0.230653091744803	-0.905261535406001	0.365326848802928	0.999965375363429	ENSG00000104626	ERI1
ENST00000250377.11	196.903853824587	-0.240828465076855	0.303487863800532	-0.793535735040595	0.427465757812276	0.999965375363429	ENSG00000100890	KIAA0391
ENST00000250378.7	4.45316959731124	-0.755962513812828	1.09312177662071	-0.691562943837622	0.489211839499778	0.999965375363429	ENSG00000092009	CMA1
ENST00000250379.12	45.6525333066121	0.266596016719721	0.409377750156881	0.651222536196843	0.514902844687998	0.999965375363429	ENSG00000092208	GEMIN2
ENST00000250383.10	349.533932033718	0.493442718657564	0.221678270386777	2.22594085471987	0.026018143355728	0.999965375363429	ENSG00000100867	DHRS2
ENST00000250405.9	1341.73034345968	-0.064707481543704	0.188075348658752	-0.344050839225669	0.730808053049652	0.999965375363429	ENSG00000129473	BCL2L2
ENST00000250457.7	73.5739055795316	0.071920136361877	0.34095417345255	0.210937838459648	0.832935777534048	0.999965375363429	ENSG00000129521	EGLN3
ENST00000250489.8	343.731631461877	0.257107147315073	0.27749173318659	0.926539844493996	0.354165500428176	0.999965375363429	ENSG00000165782	PIP4P1
ENST00000250699.2	33.4823937432174	-0.034787749569743	0.458292261539535	-0.075907346663199	0.939492811933638	0.999965375363429	ENSG00000129749	CHRNA10
ENST00000250894.8	679.826980816679	0.133275269308023	0.279351213970932	0.477088563223107	0.633299058292706	0.999965375363429	ENSG00000138834	MAPK8IP3
ENST00000250896.7	2004.32371268625	0.073607888510648	0.233942965344607	0.314640315865967	0.753034765059406	0.999965375363429	ENSG00000099875	MKNK2
ENST00000250930.7	51.9718952394624	-0.372325409382167	0.525022094193209	-0.709161411491287	0.478224316944639	0.999965375363429	ENSG00000129925	TMEM8A
ENST00000250974.9	21.624663106998	0.629539442213573	0.540683907150481	1.16433915248445	0.244286595739204	0.999965375363429	ENSG00000129968	ABHD17A
ENST00000251074.5	629.359374578395	0.058258606633798	0.214923206917979	0.271067082374362	0.786339438516925	0.999965375363429	ENSG00000075188	NUP37
ENST00000251076.9	346.796907042673	-0.007141238364729	0.493614631373343	-0.014467233973314	0.988457220028868	0.999965375363429	ENSG00000104093	DMXL2
ENST00000251089.6	1084.77863306993	0.061603161002178	0.214758751010031	0.286848199258246	0.774228555312363	0.999965375363429	ENSG00000013523	ANGEL1
ENST00000251091.9	1048.00885949235	0.372557516038996	0.192571393488576	1.93464620725766	0.053033725650875	0.999965375363429	ENSG00000020577	SAMD4A
ENST00000251102.12	9.42979586605552	-0.008489639499653	0.707419447035364	-0.012000856825792	0.990424931457309	0.999965375363429	ENSG00000070729	CNGB1
ENST00000251108.10	74.762633071375	-0.14012988957931	0.311341802727331	-0.450083761164684	0.652650045397589	0.999965375363429	ENSG00000102543	CDADC1
ENST00000251143.9	115.747879561339	-0.715257825915589	0.314923046821873	-2.27121461301038	0.023133989233163	0.999965375363429	ENSG00000103544	VPS35L
ENST00000251181.8	12.592774840475	0.061220613499234	0.635462161114918	0.096340297259907	0.923250307330129	0.999965375363429	ENSG00000099814	CEP170B
ENST00000251195.9	232.237624741348	-0.398535577646405	0.260691047855769	-1.52876587410435	0.126322495162293	0.999965375363429	ENSG00000092853	CLSPN
ENST00000251250.7	153.396901377096	-0.307731178982863	0.31555324905697	-0.975211568578414	0.329455324846778	0.999965375363429	ENSG00000104047	DTWD1
ENST00000251334.6	306.501930084564	-0.150772353280546	0.245829810424069	-0.613320056751684	0.53966473407951	0.999965375363429	ENSG00000108506	INTS2
ENST00000251343.9	1882.92825183178	-0.040983726825931	0.202841842216477	-0.202047695771726	0.839879437186767	0.999965375363429	ENSG00000100441	KHNYN
ENST00000251366.7	64.2216897789166	-0.096569299769307	0.446036907224569	-0.216505177497985	0.828593989806091	0.999965375363429	ENSG00000103067	ESRP2
ENST00000251473.9	522.737768981807	0.013762354200921	0.241145793441217	0.057070679129535	0.954488893007336	0.999965375363429	ENSG00000105520	PLPPR2
ENST00000251507.8	281.671362824568	-0.017904018829839	0.333752857640296	-0.053644540922958	0.957218369055027	0.999965375363429	ENSG00000152061	RABGAP1L
ENST00000251546.8	33.4534402486149	0.201297799272841	0.472457058726268	0.42606580969609	0.670059892892109	0.999965375363429	ENSG00000132879	FBXO44
ENST00000251630.10	328.974621113808	0.118075739085478	0.221492650023388	0.533091003575108	0.593970586357231	0.999965375363429	ENSG00000104213	PDGFRL
ENST00000251722.10	982.140878770906	0.088737390589161	0.203030966926878	0.437063330448107	0.662065419965878	0.999965375363429	ENSG00000085982	USP40
ENST00000251808.7	717.030924560824	0.753717295357983	0.944099128202223	0.798345505088252	0.424670017799581	0.999965375363429	ENSG00000083307	GRHL2
ENST00000251809.4	272.998978391409	0.303132505471179	0.233254083390612	1.29958070214594	0.193744717306882	0.999965375363429	ENSG00000104450	SPAG1
ENST00000251810.7	1509.13484888892	0.024555087373639	0.333929865064369	0.073533666624595	0.941381454489499	0.999965375363429	ENSG00000048392	RRM2B
ENST00000251822.6	423.088166572009	-0.195080860369732	0.314865968607968	-0.619567942614412	0.535542277754422	0.999965375363429	ENSG00000008853	RHOBTB2
ENST00000251849.8	2306.92271940184	0.083913102410371	0.192667251407753	0.435533811777804	0.663175002043957	0.999965375363429	ENSG00000132155	RAF1
ENST00000251879.10	51.8818902286642	-0.076779344391152	0.362526522028939	-0.211789592555723	0.832271188288531	0.999965375363429	ENSG00000107036	RIC1
ENST00000252032.9	440.459017033824	0.017556664881116	0.211321819013491	0.083080227886905	0.933787747347383	0.999965375363429	ENSG00000088854	C20orf194
ENST00000252100.6	44.6930377017073	0.184868755507859	0.546082475205441	0.338536327206452	0.734959056246564	0.999965375363429	ENSG00000113119	TMCO6
ENST00000252102.8	644.388679552793	0.052462994432855	0.282219336864489	0.185894400489097	0.852527573430198	0.999965375363429	ENSG00000131495	NDUFA2
ENST00000252108.7	2693.46179717671	0.036789595552493	0.194534912761928	0.189115645259604	0.850002179599923	0.999965375363429	ENSG00000110344	UBE4A
ENST00000252134.11	20.7017245070213	0.188587198476919	0.528058795925891	0.357132955519192	0.720992274148844	0.999965375363429	ENSG00000243156	MICAL3
ENST00000252268.8	143.553603827121	0.162780180520898	0.295382698447906	0.55108231245848	0.581577249812516	0.999965375363429	ENSG00000133884	DPF2
ENST00000252288.7	939.539369673899	0.093777948042529	0.221199124336308	0.423952618817562	0.671600368413166	0.999965375363429	ENSG00000130005	GAMT
ENST00000252329.3	22.0411170058709	-0.045559342629746	0.48289554156439	-0.094346165388382	0.924834178757977	0.999965375363429	ENSG00000157778	PSMG3
ENST00000252338.4	389.623913873042	0.048827675251635	0.228159824467179	0.214006455192811	0.83054202328101	0.999965375363429	ENSG00000130054	FAM155B
ENST00000252440.11	13.9724215766478	-0.897873405041668	0.640763853444505	-1.40125476837534	0.16113790182769	0.999965375363429	ENSG00000130159	ECSIT
ENST00000252444.9	1717.9339054429	0.078150532335032	0.22260529106068	0.351072213794456	0.72553417301889	0.999965375363429	ENSG00000130164	LDLR
ENST00000252445.7	789.724193478084	0.038209132595665	0.234968256069609	0.16261401959057	0.870822347889555	0.999965375363429	ENSG00000130165	ELOF1
ENST00000252457.9	64.5473209403389	-0.692531106803174	0.429117088778664	-1.61385114905172	0.106559716888859	0.999965375363429	ENSG00000130177	CDC16
ENST00000252485.8	1519.93411594303	0.220720752105329	0.236419306735126	0.933598677508245	0.350510947768359	0.999965375363429	ENSG00000130202	NECTIN2
ENST00000252487.9	370.074173340604	-0.06406979457602	0.258683106826563	-0.247676763133113	0.804384512120159	0.999965375363429	ENSG00000130204	AC011481.1
ENST00000252527.8	259.597850287528	-0.10530623546188	0.231847621436935	-0.454204510743813	0.649681636726834	0.999965375363429	ENSG00000203485	INF2
ENST00000252530.9	366.774671246859	-0.011337723113742	0.248882951121681	-0.045554438593099	0.963665384179034	0.999965375363429	ENSG00000130244	FAM98C
ENST00000252594.10	123.004604377091	0.089989699174977	0.368937973681343	0.243915524002695	0.807296245830385	0.999965375363429	ENSG00000130305	NSUN5
ENST00000252597.7	11.0959803267236	-0.396030744748064	0.663159537675208	-0.597187738770073	0.550382044426113	0.999965375363429	ENSG00000130307	USHBP1
ENST00000252602.1	534.62202424228	0.05721801973287	0.211764112993901	0.270196960778324	0.787008730719562	0.999965375363429	ENSG00000130312	MRPL34
ENST00000252655.1	131.167434237739	0.792954306468331	0.398711035629725	1.98879447922964	0.046723892407011	0.999965375363429	ENSG00000130363	RSPH3
ENST00000252660.5	12.204789779466	0.009522375529766	0.62133736062223	0.015325612353699	0.987772409178005	0.999965375363429	ENSG00000130368	MAS1
ENST00000252675.6	11.0202126422425	-0.687007346990888	0.654563233896186	-1.04956604864832	0.293917673538257	0.999965375363429	ENSG00000130383	FUT5
ENST00000252725.10	1956.34594167512	-0.0160947605093	0.224673288685296	-0.071636288423426	0.942891360263843	0.999965375363429	ENSG00000130429	ARPC1B
ENST00000252785.3	17.9640670257942	0.95650730514038	0.548233921060344	1.7447065356525	0.081035965072538	0.999965375363429	ENSG00000130489	SCO2
ENST00000252797.6	38.7055377595807	0.450079045660202	0.430707041682904	1.04497721676805	0.296033499570644	0.999965375363429	ENSG00000169951	ZNF764
ENST00000252799.3	69.2985629256204	0.024747090342692	0.386851756647536	0.063970474264227	0.948993736762643	0.999965375363429	ENSG00000169955	ZNF747
ENST00000252809.3	5809.65692614113	0.514547195309156	0.208207794264063	2.47131572152661	0.013461691149056	0.999965375363429	ENSG00000130513	GDF15
ENST00000252816.10	1990.3447964288	0.188944693038527	0.226754880719094	0.833255242133435	0.404700793033142	0.999965375363429	ENSG00000130520	LSM4
ENST00000252818.4	3292.84979566169	0.076980306087309	0.208763589460045	0.368743928414021	0.712318602379984	0.999965375363429	ENSG00000130522	JUND
ENST00000252891.8	754.625059822326	-0.042238186972957	0.244383271640467	-0.172835835650394	0.862780468134493	0.999965375363429	ENSG00000105245	NUMBL
ENST00000252936.7	170.102884319386	0.395220184172225	1.41744314528249	0.278826128220798	0.780378261907064	0.999965375363429	ENSG00000130640	TUBGCP2
ENST00000252992.8	416.998186257853	-0.072492184716414	0.233345160012523	-0.310665045345375	0.756055272987065	0.999965375363429	ENSG00000130695	CEP85
ENST00000252996.8	394.138461389389	0.145552988364928	0.210596674433757	0.69114571137595	0.489473976368992	0.999965375363429	ENSG00000130699	TAF4
ENST00000252999.7	8171.29356881219	-0.097715271512704	0.22701051836403	-0.430443805938583	0.666872835492477	0.999965375363429	ENSG00000130702	LAMA5
ENST00000253008.2	20.6555473273145	-0.028132601611272	0.521192585932249	-0.053977363398122	0.956953199335063	0.999965375363429	ENSG00000130711	PRDM12
ENST00000253023.7	1965.88433283071	0.06395163024491	0.227097604341786	0.281604160599868	0.778247049576122	0.999965375363429	ENSG00000130725	UBE2M
ENST00000253031.6	426.648884935916	0.053421023784299	0.265770994782924	0.201003965191658	0.840695473571988	0.999965375363429	ENSG00000130733	YIPF2
ENST00000253079.10	21.2511009508064	-0.023189125311051	0.494260927197981	-0.04691676811783	0.962579563784853	0.999965375363429	ENSG00000130783	CCDC62
ENST00000253099.10	926.20251272263	0.001307603644727	0.287088673280838	0.004554703011385	0.996365885353323	0.999965375363429	ENSG00000105364	MRPL4
ENST00000253159.12	225.01141815402	-0.881031499147779	0.341737811934668	-2.57809194177264	0.009934756032338	0.999965375363429	ENSG00000130856	ZNF236
ENST00000253233.5	428.776580906976	-0.055870561608293	0.217816830476175	-0.256502500225315	0.797562850105221	0.999965375363429	ENSG00000130921	C12orf65
ENST00000253237.9	1297.31419673747	-0.000582631527044	0.22788871582676	-0.002556649305473	0.997960091214071	0.999965375363429	ENSG00000105447	GRWD1
ENST00000253251.12	1137.2971212741	0.096131319469995	0.206053331503326	0.466536108727965	0.640831807582352	0.999965375363429	ENSG00000130939	UBE4B
ENST00000253255.6	46.836164589725	0.036309094177196	0.355788925853689	0.102052344912297	0.918715126696862	0.999965375363429	ENSG00000130943	PKDREJ
ENST00000253329.2	612.254321303865	0.026069899614283	0.278665156571278	0.093552778305867	0.925464422474688	0.999965375363429	ENSG00000131013	PPIL4
ENST00000253363.10	385.111638929071	0.044732090257964	0.290410333037118	0.154030642746609	0.877585574476185	0.999965375363429	ENSG00000131051	RBM39
ENST00000253382.5	28.5011912186875	0.408777562777804	0.550237886019873	0.742910608600005	0.457535802489591	0.999965375363429	ENSG00000131069	ACSS2
ENST00000253401.10	261.394605188823	-0.125076562847996	0.238870316709102	-0.523617017682088	0.600544942753164	0.999965375363429	ENSG00000131089	ARHGEF9
ENST00000253452.6	6393.84550245707	0.036033220945388	0.229042347569219	0.157321217354788	0.874991699436262	0.999965375363429	ENSG00000131143	COX4I1
ENST00000253461.8	45.6466835976346	0.099131430551192	0.357123695857436	0.277582898309737	0.781332561586393	0.999965375363429	ENSG00000260456	C16orf95
ENST00000253496.3	39.1379159914992	-0.117217900368094	0.407964486605043	-0.287323784831238	0.773864412444296	0.999965375363429	ENSG00000131187	F12
ENST00000253506.9	125.76904489612	0.216417964264964	0.384240667507852	0.563235447378931	0.573274568190938	0.999965375363429	ENSG00000131196	NFATC1
ENST00000253692.11	1296.40320043209	0.073157388271347	0.194694777045912	0.375754241492034	0.707099608946484	0.999965375363429	ENSG00000131374	TBC1D5
ENST00000253699.7	851.635788434985	0.001776258386893	0.192122361508361	0.009245453641877	0.992623300373107	0.999965375363429	ENSG00000131381	RBSN
ENST00000253727.9	556.30125917464	-0.025534157497135	0.224353342134865	-0.113812244801712	0.909386631720664	0.999965375363429	ENSG00000131408	NR1H2
ENST00000253788.11	11878.6121466091	-0.003490802111046	0.23396451494362	-0.014920220324382	0.988095828231551	0.999965375363429	ENSG00000131469	RPL27
ENST00000253803.6	190.328984352664	0.142291567273837	0.240965616435243	0.590505688649055	0.554851673071782	0.999965375363429	ENSG00000275949	AC139677.2
ENST00000253925.11	1253.93985005463	0.01567733466475	0.192785937089291	0.081319907984207	0.935187542139697	0.999965375363429	ENSG00000131626	PPFIA1
ENST00000253928.13	1112.6671191918	0.157446326681186	0.22197566372163	0.709295442759135	0.478141155878691	0.999965375363429	ENSG00000059122	FLYWCH1
ENST00000253934.9	5.90506302931244	-0.515443058258929	0.848274797174413	-0.607636888394963	0.543428329415446	0.999965375363429	ENSG00000131634	TMEM204
ENST00000253952.9	31.690460051142	0.174653093857595	0.43273362354365	0.403604167449164	0.686503820631828	0.999965375363429	ENSG00000131652	THOC6
ENST00000254037.6	172.414670669388	-0.016624333944385	0.330815051860456	-0.050252652806732	0.959921053650651	0.999965375363429	ENSG00000131732	ZCCHC9
ENST00000254108.11	305.256878398236	0.024593729298903	0.225202120017466	0.10920736135608	0.913038021715862	0.999965375363429	ENSG00000089280	FUS
ENST00000254109.9	47.6889097713205	0.742838181453956	0.403228715975898	1.84222539720697	0.06544218695615	0.999965375363429	ENSG00000131797	CLUHP3
ENST00000254235.7	286.359918708265	0.377645723849245	0.507706697837323	0.743826554697627	0.456981412869359	0.999965375363429	ENSG00000121281	ADCY7
ENST00000254250.7	131.32482085217	0.415426530867778	0.336101095248506	1.23601659364014	0.216452395695651	0.999965375363429	ENSG00000131931	THAP1
ENST00000254323.6	221.985378439368	0.03327260270955	0.229890935971112	0.14473212077283	0.884922377456794	0.999965375363429	ENSG00000132003	ZSWIM4
ENST00000254337.10	729.874764955686	0.217836951168268	0.218742145525292	0.995861820067411	0.319317288279731	0.999965375363429	ENSG00000132017	DCAF15
ENST00000254442.7	33.982980798319	-0.667216510148387	0.422545831970383	-1.57903938381565	0.114327023802513	0.999965375363429	ENSG00000091157	WDR7
ENST00000254521.7	164.868383173597	0.206623166849445	0.248241106279572	0.832348719138981	0.405212138521113	0.999965375363429	ENSG00000132196	HSD17B7
ENST00000254579.10	149.506575147435	0.117530482341633	0.256558584314404	0.458103877738909	0.646877813140511	0.999965375363429	ENSG00000179532	DNHD1
ENST00000254584.6	170.015818520766	0.108949841086085	0.329148626228993	0.331005000185803	0.740640708656483	0.999965375363429	ENSG00000132254	ARFIP2
ENST00000254636.9	169.480891140131	-0.143542450997623	0.283701711087744	-0.505962584600797	0.612882915853639	0.999965375363429	ENSG00000132305	IMMT
ENST00000254644.12	19.285891078173	-0.827268565165151	0.530669503258148	-1.5589148426393	0.119016536834027	0.999965375363429	ENSG00000132313	MRPL35
ENST00000254667.7	189.773802698867	-0.104322130588149	0.267542218237825	-0.389927732808936	0.696589986043434	0.999965375363429	ENSG00000132334	PTPRE
ENST00000254718.8	1248.04747639728	-0.049104915759329	0.254581953257134	-0.192884511769504	0.847049415077256	0.999965375363429	ENSG00000132382	MYBBP1A
ENST00000254719.9	4826.48496703851	0.000155131887341	0.214934863317509	0.000721762328116	0.999424117031827	0.999965375363429	ENSG00000132383	RPA1
ENST00000254742.6	107.426581170025	-0.03214573133524	0.272039006908586	-0.118165889886674	0.905936216487873	0.999965375363429	ENSG00000132406	TMEM128
ENST00000254770.2	355.316902155739	0.01297098569249	0.233355273185322	0.055584712166281	0.955672643598653	0.999965375363429	ENSG00000132434	LANCL2
ENST00000254810.8	11236.1600567574	0.064414531738577	0.185466090816407	0.347311637696298	0.728357208711559	0.999965375363429	ENSG00000132475	H3F3B
ENST00000254821.10	636.815452792461	0.106305634937653	0.269895729024924	0.393876684605987	0.6936720848086	0.999965375363429	ENSG00000132485	ZRANB2
ENST00000254846.9	789.263555571992	0.134999441809817	0.214942426252194	0.628072568844182	0.529956401980325	0.999965375363429	ENSG00000132510	KDM6B
ENST00000254854.4	5.44910749461982	-0.38550660196599	0.920345460345233	-0.418871628726654	0.675309952691757	0.999965375363429	ENSG00000132518	GUCY2D
ENST00000254901.9	39.3751339856429	-1.32173697630625	0.548247927921195	-2.41083806977239	0.01591591312959	0.999965375363429	ENSG00000132563	REEP2
ENST00000254908.10	132.704332696258	-0.08993229201314	0.263449666882754	-0.34136422747182	0.732829401794055	0.999965375363429	ENSG00000132570	PCBD2
ENST00000254941.6	41.9108917209235	-0.742780643352719	0.562698456849686	-1.32003319772945	0.1868239343683	0.999965375363429	ENSG00000132603	NIP7
ENST00000254958.10	1037.05260288024	-0.245341665674944	0.214849539115974	-1.14192316485497	0.253485958836524	0.999965375363429	ENSG00000101384	JAG1
ENST00000254977.7	317.292136473456	0.045309887621763	0.261577803022104	0.173217631994311	0.862480364803652	0.999965375363429	ENSG00000132640	BTBD3
ENST00000255006.11	15.8048082989001	0.387609024560543	0.637059602692757	0.608434474454472	0.542899352561708	0.999965375363429	ENSG00000132669	RIN2
ENST00000255078.7	392.98675548818	0.112595254179814	0.224470747329352	0.501603240152314	0.615946639748864	0.999965375363429	ENSG00000132740	IGHMBP2
ENST00000255136.7	25.522654470005	-0.026851873024426	0.457777827741832	-0.058656997777466	0.953225311131037	0.999965375363429	ENSG00000101104	PABPC1L
ENST00000255175.5	126.786550642805	0.931187262829673	0.385240712173658	2.41715694474657	0.015642270999847	0.999965375363429	ENSG00000132824	SERINC3
ENST00000255189.7	85.2644418529082	-0.543921615742938	0.313854480585788	-1.73303759987031	0.083088986025627	0.999965375363429	ENSG00000132837	DMGDH
ENST00000255194.10	420.337546947559	0.032070287039092	0.284335948820494	0.112790124400831	0.910196947966213	0.999965375363429	ENSG00000132842	AP3B1
ENST00000255226.10	5.1028171379044	-0.026900333341024	0.879896424645553	-0.03057215893548	0.97561074571828	0.999965375363429	ENSG00000132874	SLC14A2
ENST00000255305.10	1397.25260086907	-0.083751527552104	0.248625122656329	-0.336858667608873	0.736223444573291	0.999965375363429	ENSG00000132953	XPO4
ENST00000255320.6	125.415503144158	-0.294258516196511	0.338124107516724	-0.870267779359555	0.384154082816505	0.999965375363429	ENSG00000132967	HMGB1P5
ENST00000255476.2	194.317673786432	-0.288000802430118	0.271148662843283	-1.06215092270831	0.288167175561899	0.999965375363429	ENSG00000133111	RFXAP
ENST00000255495.7	163.912473837882	-0.396122001044135	0.276815467425256	-1.43099663009652	0.152431180946623	0.999965375363429	ENSG00000133131	MORC4
ENST00000255557.8	61.4882892668449	0.049317325340275	0.329645832968612	0.149607003662537	0.881074682255086	0.999965375363429	ENSG00000141219	C17orf80
ENST00000255559.7	402.158861348368	-0.006724562266377	0.213404451522644	-0.031510880951156	0.974862114710881	0.999965375363429	ENSG00000133195	SLC39A11
ENST00000255608.8	2676.0108040865	-0.0027787040539	0.207350262311809	-0.013401015378133	0.989307856760365	0.999965375363429	ENSG00000133243	BTBD2
ENST00000255616.8	81.8625139963017	-0.03557681098817	0.307527190689638	-0.115686716704263	0.907900834096074	0.999965375363429	ENSG00000133250	ZNF414
ENST00000255631.9	544.565652652865	-0.451756400787608	0.23088799953511	-1.95660407512393	0.050394035537988	0.999965375363429	ENSG00000133265	HSPBP1
ENST00000255674.11	336.105928130708	-0.092869632956599	0.279688515039074	-0.332046644616868	0.739854037868143	0.999965375363429	ENSG00000176225	RTTN
ENST00000255784.5	188.138635945837	-0.014243692240224	0.271573509055688	-0.052448754260871	0.958171127265098	0.999965375363429	ENSG00000100147	CCDC134
ENST00000255858.11	309.342992036589	0.142048506740044	0.242277807596579	0.586304243666309	0.557671079775403	0.999965375363429	ENSG00000133488	SEC14L4
ENST00000255882.10	2185.41075757081	0.055930312563183	0.195135000782629	0.286623682777886	0.774400478708989	0.999965375363429	ENSG00000241973	PI4KA
ENST00000255890.8	5.47090198716574	0.297152468448493	0.913287152508352	0.325365869466531	0.744904183637911	0.999965375363429	ENSG00000133519	ZDHHC8P1
ENST00000256062.9	48.5218990438043	0.848571374280717	0.414073531331279	2.0493253252689	0.040430313840795	0.999965375363429	ENSG00000133687	TMTC1
ENST00000256078.8	33.1207598482953	0.037986540804011	0.536474653223285	0.070807708389907	0.943550796818322	0.999965375363429	ENSG00000133703	KRAS
ENST00000256117.9	164.709582243587	-0.186978785612762	0.340942444823474	-0.548417448316158	0.583405298401748	0.999965375363429	ENSG00000133740	E2F5
ENST00000256186.2	38.5231943227937	0.19459464779869	0.369164699294436	0.527121493931049	0.598109221466308	0.999965375363429	ENSG00000133816	MICAL2
ENST00000256190.12	1022.90926874939	0.151707494544403	0.224999749071655	0.674256283264071	0.500148392325072	0.999965375363429	ENSG00000133812	SBF2
ENST00000256194.8	34.3509490003135	0.518735674836635	0.42909956404857	1.20889350234324	0.226703762782163	0.999965375363429	ENSG00000133816	MICAL2
ENST00000256255.10	1008.06679175548	0.058520747284643	0.194953907177894	0.30017735028641	0.764041880744881	0.999965375363429	ENSG00000133872	SARAF
ENST00000256319.6	835.249312560026	0.07206938144954	0.241003569040088	0.299038648002561	0.764910557138987	0.999965375363429	ENSG00000133935	ERG28
ENST00000256324.14	269.475560319212	-0.226948776642901	0.345945567345386	-0.656024525431537	0.511808344221414	0.999965375363429	ENSG00000133943	DGLUCY
ENST00000256339.8	4.35473096120373	0.583370100212769	1.00093357284319	0.582825989696483	0.560010447203067	0.999965375363429	ENSG00000133958	UNC79
ENST00000256379.9	336.042594375676	-0.258787697778414	0.213470497904208	-1.21228788202172	0.225402200905429	0.999965375363429	ENSG00000133997	MED6
ENST00000256474.2	1227.46562424489	-0.159950934115877	0.184462832887536	-0.867117411199017	0.385877681659881	0.999965375363429	ENSG00000134086	VHL
ENST00000256495.3	674.018996352475	0.061008264436337	0.197496451394779	0.308908155085716	0.757391393146243	0.999965375363429	ENSG00000134107	BHLHE40
ENST00000256578.7	193.672188226143	-0.032260429224185	0.266503042986774	-0.121050885057948	0.903650731046979	0.999965375363429	ENSG00000116337	AMPD2
ENST00000256594.7	4.74854995791603	-0.384595169740599	0.940160689806568	-0.409073867808414	0.682485453058032	0.999965375363429	ENSG00000134202	GSTM3
ENST00000256640.9	19.4324885096493	-0.976584654646156	0.537350062144317	-1.81740865674986	0.069154563207986	0.999965375363429	ENSG00000134245	WNT2B
ENST00000256652.8	41.3160307055384	0.199806642628197	0.372561716142209	0.536304816010482	0.591747902701692	0.999965375363429	ENSG00000134256	CD101
ENST00000256658.8	123.45213893886	-0.443359197763458	0.486676220071386	-0.910994167124962	0.362298446997982	0.999965375363429	ENSG00000134262	AP4B1
ENST00000256678.12	34.7674221094917	0.358786945414778	0.394911553404984	0.908524813521574	0.363601009989923	0.999965375363429	ENSG00000134283	PPHLN1
ENST00000256680.10	5.62436221814092	-0.619560803774235	0.887788774897635	-0.697869607380058	0.485258742913359	0.999965375363429	ENSG00000134285	FKBP11
ENST00000256686.10	968.7576223464	0.092397299543386	0.213046538879242	0.433695379560982	0.664509662289958	0.999965375363429	ENSG00000134291	TMEM106C
ENST00000256692.5	9.99736986015911	0.277651772721888	0.692398647169992	0.400999877536909	0.688420214072766	0.999965375363429	ENSG00000134297	PLEKHA8P1
ENST00000256707.7	539.641227450333	0.450902348555577	0.321007966908408	1.40464535163463	0.160126763619432	0.999965375363429	ENSG00000134313	KIDINS220
ENST00000256720.6	473.457770230472	-0.008382992219169	0.205476385207946	-0.040797837720795	0.967457063174196	0.999965375363429	ENSG00000134324	LPIN1
ENST00000256858.10	164.523979424469	0.034759595265431	0.342320196909549	0.101541175715716	0.919120872957548	0.999965375363429	ENSG00000134444	RELCH
ENST00000256925.11	368.572371535251	-0.305785348269253	0.241721553913469	-1.26503136902188	0.205860083166487	0.999965375363429	ENSG00000134508	CABLES1
ENST00000256996.8	591.319656167317	0.302014430315446	0.219575317976055	1.37544799251244	0.168992598807004	0.999965375363429	ENSG00000134574	DDB2
ENST00000257013.8	627.049169120854	-0.139786853793114	0.218321357597056	-0.640280251697181	0.521990417224394	0.999965375363429	ENSG00000134590	RTL8C
ENST00000257075.9	1255.80095747748	0.134938650147273	0.19809008979357	0.681198389520105	0.495745966935439	0.999965375363429	ENSG00000134644	PUM1
ENST00000257100.7	16.7031384455113	0.031690259351519	0.519537757548576	0.060997028398953	0.951361575644819	0.999965375363429	ENSG00000134668	SPOCD1
ENST00000257190.9	327.880715469533	-0.35308993597541	0.32202511201277	-1.09646708534149	0.272874419889676	0.999965375363429	ENSG00000134758	RNF138
ENST00000257209.8	198.477890760393	0.065476091314992	0.260957444635105	0.250907160002836	0.801885888575567	0.999965375363429	ENSG00000134775	FHOD3
ENST00000257247.11	105.670373692089	-0.383092325249453	0.275133560363283	-1.3923867547951	0.163805313168938	0.999965375363429	ENSG00000124942	AHNAK
ENST00000257261.10	432.02590720148	0.15333727872629	0.216918920206153	0.706887525442979	0.479636376758594	0.999965375363429	ENSG00000134824	FADS2
ENST00000257262.12	22.9695607051021	0.913842451208481	0.480804904988561	1.90065126567339	0.057347705839072	0.999965375363429	ENSG00000134825	TMEM258
ENST00000257287.4	160.973260078965	-0.012398553388895	0.415577074550383	-0.029834546100284	0.976199007218229	0.999965375363429	ENSG00000174799	CEP135
ENST00000257435.11	124.13598924036	-0.014829481061087	0.29387891265249	-0.050461194807204	0.95975487204543	0.999965375363429	ENSG00000134986	NREP
ENST00000257468.11	185.813377648081	0.425564198517283	0.265279445360202	1.60421097812325	0.108667555690631	0.999965375363429	ENSG00000135018	UBQLN1
ENST00000257527.8	295.926076164512	0.112669414140067	0.214222463088559	0.525945843940232	0.598925835211343	0.999965375363429	ENSG00000135074	ADAM19
ENST00000257536.12	166.91458056115	0.332704403281661	0.355640701039372	0.93550710677749	0.34952702256175	0.999965375363429	ENSG00000135083	CCNJL
ENST00000257570.9	154.219514701021	0.04082251645328	0.299182624881101	0.136446815618065	0.89146806620626	0.999965375363429	ENSG00000135114	OASL
ENST00000257572.5	266.620107816771	0.059358477607927	0.226182708398111	0.262435966163461	0.792985347094827	0.999965375363429	ENSG00000135116	HRK
ENST00000257575.8	131.460479547491	-0.049922935839039	0.26380597629558	-0.189241110228311	0.849903848436237	0.999965375363429	ENSG00000135119	RNFT2
ENST00000257600.3	11.1703267334953	0.123962551761524	0.625358921539969	0.198226246546963	0.84286805314054	0.999965375363429	ENSG00000135144	DTX1
ENST00000257604.9	88.6722517938115	-0.234839439472469	0.414894573393029	-0.566021959631674	0.571378852641789	0.999965375363429	ENSG00000135148	TRAFD1
ENST00000257659.12	83.3811888880952	-0.189543319545388	0.406030635478645	-0.466820242078402	0.640628492265937	0.999965375363429	ENSG00000105793	GTPBP10
ENST00000257724.7	148.912355643861	-0.35670331300417	0.392378468167606	-0.909079732815008	0.363308039893095	0.999965375363429	ENSG00000135272	MDFIC
ENST00000257789.4	235.434543312487	0.098578682374596	0.383959875649372	0.256742145798112	0.797377834127279	0.999965375363429	ENSG00000135336	ORC3
ENST00000257831.7	123.167787053916	0.559630166350526	0.381879441008739	1.46546293477401	0.142794657763836	0.999965375363429	ENSG00000135373	EHF
ENST00000257848.7	108.862745848935	-0.24401859444653	0.281298024705179	-0.867473544125591	0.385682601222349	0.999965375363429	ENSG00000037897	METTL1
ENST00000257857.8	3381.7694018288	0.237019634952809	0.25127187290247	0.943279612695876	0.345537901051746	0.999965375363429	ENSG00000135404	CD63
ENST00000257868.9	185.57049505512	-0.05936255348259	0.235063899194943	-0.252537942601556	0.800625290282969	0.999965375363429	ENSG00000135414	GDF11
ENST00000257879.10	282.088390255686	0.052131587922774	0.31302866363475	0.16653934281112	0.86773252436412	0.999965375363429	ENSG00000135424	ITGA7
ENST00000257897.7	712.022721344484	0.061998133374177	0.26044551692046	0.238046460185804	0.811845059701238	0.999965375363429	ENSG00000135439	AGAP2
ENST00000257915.9	915.370451365174	-0.033245742797126	0.217943852423869	-0.15254269587044	0.878758918004788	0.999965375363429	ENSG00000135457	TFCP2
ENST00000257934.8	1474.05415659359	0.252433607177839	0.212563584241552	1.18756751340333	0.235003843140296	0.999965375363429	ENSG00000135476	ESPL1
ENST00000257966.12	1204.16968084569	0.160752164767305	0.239694162079913	0.670655319146699	0.502440132817135	0.999965375363429	ENSG00000135506	OS9
ENST00000258014.3	39.0973162427905	-0.109627632281656	0.474590808362733	-0.230994006520807	0.817319458235396	0.999965375363429	ENSG00000135549	PKIB
ENST00000258062.9	652.003948880337	-0.117774701617897	0.19498699596104	-0.604013108861011	0.545834926827974	0.999965375363429	ENSG00000135597	REPS1
ENST00000258080.7	275.233935367382	-0.133155907129312	0.272013106478901	-0.489520188394454	0.624473465300633	0.999965375363429	ENSG00000115317	HTRA2
ENST00000258098.6	515.583976526103	0.211218937993626	0.222821513063354	0.947928838152943	0.343165682740172	0.999965375363429	ENSG00000135631	RAB11FIP5
ENST00000258100.8	7.71871255616743	-0.197429512058107	0.800797458750421	-0.246541132093726	0.805263368011551	0.999965375363429	ENSG00000135632	SMYD5
ENST00000258106.10	31.3108657240546	0.059633334563545	0.45550423169746	0.130917191134139	0.895840815170992	0.999965375363429	ENSG00000135638	EMX1
ENST00000258281.6	595.761025443256	0.109118444817528	0.207813068278886	0.525079802349534	0.599527716177252	0.999965375363429	ENSG00000135801	TAF5L
ENST00000258362.7	302.121544381413	-0.072237786089491	0.250311387268224	-0.288591689246976	0.772893856052335	0.999965375363429	ENSG00000127838	PNKD
ENST00000258381.10	71.2197790349656	0.734288159061205	0.386676606381209	1.89897228573818	0.057568119987347	0.999965375363429	ENSG00000135899	SP110
ENST00000258382.9	241.595537492804	-0.135454655289614	0.254140270728015	-0.53299170140013	0.594039324866127	0.999965375363429	ENSG00000135899	SP110
ENST00000258398.8	105.105062731716	-1.11563610512995	0.491158351857751	-2.27143873439225	0.023120431812943	0.999965375363429	ENSG00000135912	TTLL4
ENST00000258424.2	1742.31931569094	0.042211512206585	0.257416819459707	0.163981173783371	0.869745964329275	0.999965375363429	ENSG00000135940	COX5B
ENST00000258439.7	744.471227603152	0.150799945755609	0.214819820139007	0.701983390815745	0.482689521542091	0.999965375363429	ENSG00000135956	TMEM127
ENST00000258449.2	58.9544314546593	0.866457162970376	0.440567654725177	1.9666835585351	0.049219703527889	0.999965375363429	ENSG00000135966	TGFBRAP1
ENST00000258456.2	6.81381369341104	0.164664256292349	0.836920831763481	0.196750098746358	0.844023103134686	0.999965375363429	ENSG00000135973	GPR45
ENST00000258538.7	224.064356811968	-0.030734075869338	0.287236085912022	-0.106999354805132	0.91478949160827	0.999965375363429	ENSG00000136052	SLC41A2
ENST00000258646.3	214.569940206177	-0.970438296836853	0.951199968289118	-1.02022532505162	0.307621609487082	0.999965375363429	ENSG00000136144	RCBTB1
ENST00000258648.6	605.068525513682	0.014731804009399	0.219008590278951	0.067265872953363	0.946370044770053	0.999965375363429	ENSG00000136146	MED4
ENST00000258672.9	32.9928315227297	-0.013141432277828	0.507916450084101	-0.025873216501754	0.979358463028374	0.999965375363429	ENSG00000136169	SETDB2
ENST00000258704.3	17.7977503623435	-0.13361131807796	0.557466884349585	-0.239675793897334	0.81058160172263	0.999965375363429	ENSG00000136206	SPDYE1
ENST00000258711.7	356.718328485842	0.204211206767197	0.229296531835703	0.89059875931102	0.373144465054865	0.999965375363429	ENSG00000136213	CHST12
ENST00000258772.9	387.833072411837	0.045292624494343	0.323231805256532	0.140124281576798	0.88856179593617	0.999965375363429	ENSG00000136271	DDX56
ENST00000258781.10	349.809761676534	-0.043421041376651	0.23667976119198	-0.183459038313928	0.854437855947665	0.999965375363429	ENSG00000136280	CCM2
ENST00000258829.5	76.2951484135124	-0.095724138192276	0.322716085031871	-0.296620288334319	0.766756419765613	0.999965375363429	ENSG00000136327	NKX2-8
ENST00000258874.3	307.301622996988	0.071759858142802	0.259327152441002	0.276715559737339	0.781998523299898	0.999965375363429	ENSG00000136371	MTHFS
ENST00000258888.5	127.56844771098	-0.091076305242443	0.287810771013381	-0.316445089673897	0.751664697302406	0.999965375363429	ENSG00000136383	ALPK3
ENST00000258930.7	294.376842490569	0.008829109770943	0.231944907604766	0.038065546953021	0.969635420938999	0.999965375363429	ENSG00000136425	CIB2
ENST00000258947.7	1933.08158525684	-0.029820201478581	0.203244038755939	-0.14672116171825	0.883352114734157	0.999965375363429	ENSG00000136436	CALCOCO2
ENST00000258963.7	1405.90261986233	0.091680002281782	0.212735958962047	0.430956772560193	0.666499802060045	0.999965375363429	ENSG00000136451	VEZF1
ENST00000258969.4	33.8526601008894	0.276364053540073	0.454625968411095	0.607893241351692	0.543258282445838	0.999965375363429	ENSG00000136457	CHAD
ENST00000258991.7	330.904182296956	-0.062471585836758	0.251185549885765	-0.24870692547867	0.803587491384238	0.999965375363429	ENSG00000136478	TEX2
ENST00000259008.6	837.921608513586	-0.024472376926863	0.310728345996518	-0.078758108946835	0.937225024716576	0.999965375363429	ENSG00000136492	BRIP1
ENST00000259050.8	186.194783917559	-0.348409157195819	0.427655795687491	-0.814695277625604	0.415246757161701	0.999965375363429	ENSG00000136536	MARCH7
ENST00000259075.6	363.594298786015	-0.279787657756159	0.365995108423428	-0.764457369283927	0.444594732130861	0.999965375363429	ENSG00000136560	TANK
ENST00000259199.8	243.768876529884	-0.144364175855726	0.262710638161475	-0.549517814984687	0.582650142198116	0.999965375363429	ENSG00000136682	CBWD2
ENST00000259235.7	221.637936005422	0.16846724050058	0.249365967274119	0.675582327220258	0.499305865170353	0.999965375363429	ENSG00000136715	SAP130
ENST00000259239.7	202.323829478859	0.196421084857186	0.274304367131861	0.716069842091739	0.473948224361375	0.999965375363429	ENSG00000136718	IMP4
ENST00000259253.10	1885.87520364863	0.031306349944311	0.191033921545443	0.163878486559068	0.869826803356838	0.999965375363429	ENSG00000136731	UGGT1
ENST00000259335.8	45.8522287123348	1.05480216844932	0.456319924574879	2.31154089848696	0.020802996835313	0.999965375363429	ENSG00000136813	ECPAS
ENST00000259395.4	36.1158589027069	-0.576954139074302	0.571756721314112	-1.00909026088621	0.312931348291523	0.999965375363429	ENSG00000136870	ZNF189
ENST00000259407.6	76.8844770151769	-0.272809697312837	0.347046751322125	-0.786089183297433	0.431815240822495	0.999965375363429	ENSG00000136881	BAAT
ENST00000259460.12	149.180290954312	0.019894232939611	0.270108620486123	0.073652713874168	0.94128672539913	0.999965375363429	ENSG00000136933	RABEPK
ENST00000259467.8	574.464487673282	0.149820539166734	0.21757028187995	0.688607551877885	0.491070267403038	0.999965375363429	ENSG00000136940	PDCL
ENST00000259477.6	742.472117466522	0.098260284797664	0.208499691481242	0.471273046495152	0.63744576095995	0.999965375363429	ENSG00000136950	ARPC5L
ENST00000259523.10	108.768416538803	-0.441194396700378	0.271889792619829	-1.62269569758097	0.104654471580236	0.999965375363429	ENSG00000136997	MYC
ENST00000259569.5	502.96628814739	-0.122557436674337	0.342909035275794	-0.35740509600678	0.720788562298356	0.999965375363429	ENSG00000137040	RANBP6
ENST00000259726.6	8.64710886938182	1.51792499227631	0.849571384250072	1.78669505637387	0.073986788543288	0.999965375363429	ENSG00000137197	CDSN
ENST00000259727.4	481.4055463463	0.060754283808832	0.238881595475407	0.254328022583418	0.799242152483861	0.999965375363429	ENSG00000137198	GMPR
ENST00000259746.13	69.7638538667847	-0.419014197655826	0.540632075302877	-0.77504502007411	0.438313057565939	0.999965375363429	ENSG00000137216	TMEM63B
ENST00000259751.5	133.663047974051	-0.173525898893491	0.350488265608163	-0.495097599323022	0.620531228337696	0.999965375363429	ENSG00000137221	TJAP1
ENST00000259806.2	13.2825306523118	-0.679509781139009	0.747227058639568	-0.909375233782556	0.363152090203966	0.999965375363429	ENSG00000137273	FOXF2
ENST00000259883.3	193.575153099502	0.027795052306009	0.23871285833917	0.116437181052547	0.907306069564354	0.999965375363429	ENSG00000137338	PGBD1
ENST00000259930.10	80.8857103957941	0.044720276286665	0.315513047704503	0.141738278692513	0.887286738136172	0.999965375363429	ENSG00000137384	TRIM15
ENST00000259939.3	81.6049354382698	-0.068664533805933	0.326674424442463	-0.210192560752569	0.833517385535451	0.999965375363429	ENSG00000137393	RNF144B
ENST00000259983.7	6.13665118003454	0.669268477633896	0.854002139525389	0.783684778595334	0.433225096180626	0.999965375363429	ENSG00000137434	C6orf52
ENST00000260058.9	42.6483490583092	-0.380160961013612	0.458749641993967	-0.828689390058667	0.407280191021697	0.999965375363429	ENSG00000137504	CREBZF
ENST00000260061.9	20.7939942766975	-0.130527812331154	0.506760400816915	-0.257573030806548	0.796736445846467	0.999965375363429	ENSG00000137507	LRRC32
ENST00000260102.8	980.642635150598	0.066739266700087	0.211998530282921	0.314810044253706	0.752905885010679	0.999965375363429	ENSG00000137547	MRPL15
ENST00000260116.4	29.0064610417388	-0.325643960847839	0.462035954694466	-0.704802207575339	0.480933334556779	0.999965375363429	ENSG00000137561	TTPA
ENST00000260129.5	862.274056344182	-0.136553685663134	0.206722243664697	-0.660566000263736	0.508890679200386	0.999965375363429	ENSG00000137574	TGS1
ENST00000260264.8	7.9879398984558	0.115687552227239	0.952142422635867	0.121502360862122	0.903293144861657	0.999965375363429	ENSG00000137709	POU2F3
ENST00000260323.15	11.2736295676579	-0.374346965112515	0.661090964650479	-0.566256362784255	0.571219519956266	0.999965375363429	ENSG00000137766	UNC13C
ENST00000260359.10	588.38670452998	0.202280564070909	0.265032403236756	0.763229558350305	0.445326503652688	0.999965375363429	ENSG00000137804	NUSAP1
ENST00000260364.9	17.6740484854338	0.080146144378392	0.538021349956946	0.148964617082214	0.881581552871443	0.999965375363429	ENSG00000255346	NOX5
ENST00000260382.9	78.7572730371101	-0.335906862692036	0.349949892972878	-0.95987131139963	0.337119986450479	0.999965375363429	ENSG00000137821	LRRC49
ENST00000260383.11	98.1380076439291	0.385674142076226	0.512319137990931	0.75280057580643	0.451569760718187	0.999965375363429	ENSG00000137822	TUBGCP4
ENST00000260385.10	24.0435039751175	0.484302029604668	0.516029633975366	0.938515925672183	0.34797933655198	0.999965375363429	ENSG00000137824	RMDN3
ENST00000260404.8	466.023045890772	0.336903286807765	0.328760764427282	1.02476731794522	0.305472990719925	0.999965375363429	ENSG00000137843	PAK6
ENST00000260506.12	1129.36715741754	-0.039065136422139	0.260489109495598	-0.149968405580499	0.880789542009507	0.999965375363429	ENSG00000137942	FNBP1L
ENST00000260563.4	262.198372769258	-0.229097376937511	0.277023378380664	-0.826996545478208	0.408239019492951	0.999965375363429	ENSG00000137996	RTCA
ENST00000260599.10	185.552385534187	-0.169513357144772	0.271906643251228	-0.623424845814268	0.53300537496034	0.999965375363429	ENSG00000138030	KHK
ENST00000260600.9	665.069667133223	0.182834843631145	0.245236571983385	0.745544769902968	0.455942456928898	0.999965375363429	ENSG00000138031	ADCY3
ENST00000260605.12	99.2949113192075	0.055022249405037	0.424254096642934	0.129691733893486	0.89681032272895	0.999965375363429	ENSG00000138036	DYNC2LI1
[truncated: 47,098 more rows]

## Sheet: light_norm_counts
Normalized_counts	sh.CTL.Lt.1	sh.CTL.Lt.2	sh.CTL.Lt.3	sh.FTO.Lt.1	sh.FTO.Lt.2	sh.FTO.Lt.3
[truncated: 29,271 more rows]

[truncated: 3 more sheets: light_polysome_deseq2, heavy_norm_counts, heavy_polysome_deseq2]
