# Supplementary material for: FTO-mediated cytoplasmic m6Am demethylation adjusts stem-like properties in colorectal cancer cell
Source: Nat Commun. 2021 Mar 19;12:1716. doi: 10.1038/s41467-021-21758-4 (PMC7979729; doi:10.1038/s41467-021-21758-4)
Supplement: Supplementary file 6 — Source Data [file 41467_2021_21758_MOESM6_ESM.xlsx]

## Sheet: Figure 1
Figure 1.c
Normalized to Si-CTL	Si-CTL	Si-METTL3	Si-METTL14	Si-WTAP	Si-YTHDF1	Si-YTHDF2	Si-ALKBH5	Si-FTO#1
replicate 1	0.83	0.8	1.3	1.2	0.8	0.6	1.2	2.0352
replicate 2	1.05	1	0.7	1.3	1.1	1.1	0.9	2.5
replicate 3	1.11	1	0.984375	0.671875	0.765625	1.7	1	2.07216
Mean (Fold Ratio)	0.996667	0.933333	0.994792	1.05729	0.888542	1.13333	1.03333	2.20245
SD	0	0.1155	0.3001	0.3375	0.1839	0.5508	0.1528	0.2583
SEM	0	0.06667	0.1733	0.1949	0.1062	0.318	0.08819	0.1492
p-value		0.589472	0.992716	0.789712	0.471387	0.699313	0.779717	0.00216729
Figure 1.d	CRC1					HCT-116					CPP19					SW620
	Si-CTL	Si-FTO#1	Si-FTO#2			Si-CTL	Si-FTO#1	Si-FTO#2			Si-CTL	Si-FTO#1	Si-FTO#2			Si-CTL	Si-FTO#1	Si-FTO#2
replicate1	8.13333	19.1333			replicate1	2.56	3.56	5.4		replicate1	20.95	60.17	34.61		replicate1	11.3077	23.4	32.6
replicate2	6.48718	13.125	11.225		replicate2	2.41379	5.03448	5.41379		replicate2	22.14	51	41.19		replicate2	11.6	22.1333	36.6667
replicate3	6.89655	14.6	13.25		replicate3	2.43333	5.46667	5.2069		replicate3	23.66	40.95	43.9		replicate3	9.63333	17.6	20.2
replicate4	7.1		13		Mean	2.469	4.687	5.34		Mean	22.25	50.71	39.9		Mean (Fold Ratio)	10.85	21.04	29.82
Mean	7.154	15.62	12.49		SD	0.0793754	0.999688	0.115676		SD	1.35834	9.61336	4.77746		SD	1.06119	3.04947	8.57758
SD	0.700699	3.13121	1.10406		SEM	0.0458274	0.57717	0.0667855		SEM	0.784241	5.55027	2.75827		SEM	0.612676	1.76061	4.95227
SEM	0.35035	1.8078	0.637432		p-value		0.0186047	3.77982e-06		p-value		0.00709734	0.00353536		p-value		0.00543345	0.0190605
p-value		0.00294777	0.000522301
Figure 1.e	ALDH activity				CD44				CD44v6
	Sh-CTL	Sh-FTO			Sh-CTL	Sh-FTO			Sh-CTL	Sh-FTO
replicate1	5.31	9.19		replicate1	3.09	28.04		replicate1	9.91	17.46
replicate2	1.55	13.01		replicate2	2.05	21.76		replicate2	9.38	18.36
replicate3	2.38	7.52		replicate3	2.28	26.48		replicate3	8.05	18.64
Mean (Fold Ratio)	3.08	9.907		Mean (Fold Ratio)	2.473	25.43		Mean (Fold Ratio)	9.113	18.15
SD	1.97532	2.81429		SD	0.546291	3.26982		SD	0.958245	0.61655
SEM	1.14045	1.62483		SEM	0.315401	1.88783		SEM	0.553243	0.355965
p-value		0.0263199		p-value		0.000277119		p-value		0.000162499
Figure 1.g
T.I frequency ( Fold Change)	sh-CTL	sh-FTO
value 1	0.309001	7.8325
value 2	0.770167	7.57229
value 3	1.92083	7.30435
Mean (Fold Ratio)	1	7.57
SD	0.830131	0.264086
SEM	0.479276	0.15247
p-value		0.000198274

## Sheet: Figure 2
Figure 2.a
	CRC1					CRC1					SW620					SW620
log2([FIRI])	si-CTL	si-FTO#1	si-FTO#2		IC50 FIRI RAW (X)	Si-CTL/Si-CTLmean	si-FTO#1/si-CTLmean	si-FTO#2/si-CTLmean			si-CTL	si-FTO#1	si-FTO#2		IC50 FIRI FC	Si-CTL	Si-FTO#1	Si-FTO#2
2.32193	0.193096	0.21	0.2		replicate 1	0.215691	9.51366	11.3137		1.72247	0.13	0.11	0.13		replicate 1	0.529412	1.33	1.5787
0.736966	0.184183	0.26	0.23		replicate 2	0.442426	9.73479	7.5091		0.137504	0.15	0.17	0.18		replicate 2	0.905882	2	1.62
-0.847997	0.265353	0.4	0.35		replicate 3	0.669505	11.3402	10.9278		-1.44746	0.2	0.21	0.24		replicate 3	0.976471	1.71014
-2.43296	0.38466	0.59	0.54		replicate 4	2.57679	4.23214	2.64643		-3.03242	0.23	0.26	0.29		replicate 4	1.08235	2.375
-4.01792	0.512258	0.78	0.66		replicate 5	0.305033	2.82843	1.41421		-4.61738	0.29	0.26	0.33		replicate 5	1.76471	1.32	1.569
-5.60288	0.636336	0.91	0.85		replicate 6	1.50216		1.7411		-6.20235	0.28	0.27	0.33		Mean	1.05176	1.74703	1.58923
-7.18785	0.896242	1.01	1.01		replicate 7	1.28839	2.71429			-7.78731	0.36	0.44	0.49		SD	0.449729	0.451655	0.0270818
-8.77281	1.02502	0.92	1		Mean	1	6.72725	5.9254		-9.37227	0.77	0.83	0.87		SEM	0.201125	0.201986	0.0156357
-10.3578	1.0078	0.98	1.01		SD	0.850474	3.88893	4.58644		-10.9572	0.96	0.97	0.98		p-value		0.0406185	0.0921163
-11.9427	1	1	1		SEM	0.321449	1.58765	1.87241		-12.5422	1	1	1
					p-value		0.00285185	0.0170978
Figure 2.b
	CRC1				CRC1				SW620				SW620
log2([FIRI])	shCTL	shFTO		IC50 FIRI RAW (X)	sh-CTL/meanSh-CTL	sh-FTO/Sh-CTL		log2([FIRI])	shCTL	shFTO		IC50 FIRI RAW (X)	sh-CTL/meanSh-CTL	sh-FTO/Sh-CTL
3.32193	0.123102	0.160186		replicate 1	1.23084	2.4657		1.72247	0.165	0.1925		replicate 1	1.26437	2
1.73697	0.0951868	0.128252		replicate 2	0.714815	1.56917		0.137504	0.245	0.315		replicate 2	1.02994	1.22222
0.152003	0.124096	0.131253		replicate 3	0.644227	1.6245		-1.44746	0.3125	0.4		replicate 3	0.705697	2.37838
-1.43296	0.149627	0.210761		replicate 4	1.12166	1.23114		-3.03242	0.38	0.4325		Mean	1	1.86687
-3.01792	0.203855	0.272344		replicate 5	1.28845	2.58471		-4.61738	0.345	0.4625		SD	0.280535	0.589464
-4.60288	0.409672	0.442846		Mean	1	1.89505		-6.20235	0.375	0.485		SEM	0.161967	0.340327
-6.18785	0.523039	0.612221		SD	0.299666	0.59612		-7.78731	0.7825	0.7375		p-value		0.0829414
-7.77281	0.84872	0.865847		SEM	0.134015	0.266593		-9.37227	0.9925	0.99
-9.35777	0.948181	0.972611		p-value		0.0170804		-10.9572	1.0025	1
-10.9427	1	1						-12.5422	1	1
Figure 2.c
	sh-CTL			Sh-FTO
Days	Mean	SD	Number of mice	Mean	SD	Number of mice
24	1	0	5	1	0	6					sh-CTL	sh-FTO
28	0.913366	0.141727	5	1.21649	0.173283	6				mice 1	131.22	220.5
31	1.14843	0.19715	5	1.36685	0.174435	6				mice 2	136.125	465.125
35	1.20834	0.181618	5	1.76812	0.300274	6				mice 3	98	338
38	1.42534	0.202383	5	1.88218	0.387842	6				mice 4	80.645	278.48
41	1.41314	0.131677	5	2.1981	0.276858	6				mice 5	103.68	210.125
49	1.51042	0.260357	5	2.6715	0.451163	6				mice 6	235.445	383.645
52	1.52	0.37	5	2.64	0.44	6				Mean	130.852	315.979
56	1.53627	0.213702	5	3.0432	0.855494	6				SD	55.328	99.0309
60	1.43866	0.316906	5	3.33213	1.06543	5				SEM	22.5876	40.4292
64	1.66841	0.271247	5	3.79452	1.05668	5				p-value		0.00252869
67	2.01554	0.397841	5	4.02663	1.20048	5
72	2.92029	0.988854	5	4.48199	1.34699	5
Two-way ANOVA	Ordinary
Alpha	0.05
Source of Variation	% of total variation	P value	P value summary	Significant?
Interaction	9.814	<0,0001	****	Yes
Row Factor	46.65	<0,0001	****	Yes
Column Factor	22.85	<0,0001	****	Yes
ANOVA table	SS (Type III)	DF	MS	F (DFn, DFd)	P value
Interaction	16.46	12	1.372	F (12, 113) = 4,258	P<0,0001
Row Factor	78.26	12	6.522	F (12, 113) = 20,24	P<0,0001
Column Factor	38.32	1	38.32	F (1, 113) = 119,0	P<0,0001
Residual	36.41	113	0.3222
Figure 2.d
	CRC1				CRC1					CRC1				CRC1
METTL3 / ACTIN	DMSO	FIRI		METTL14 /ACTIN	DMSO	FIRI			ALKBH5 /ACTIN	DMSO	FIRI		FTO /ACTIN	DMSO	FIRI
replicate 1	1.08503	0.930333		replicate 1	1.372	1.054			replicate 1	0.825803	1.75512		replicate 1	0.91	0.66
replicate 2	1.34	0.53		replicate 2	1.216	1.238			replicate 2	1.07942	1.48147		replicate 2	1.25	0.61
replicate 3	0.903386	0.155326		replicate 3	1.01063	0.677465			replicate 3	1.40636	1.53678		replicate 3	1.03425	0.197866
													replicate 4	1.04185	0.308349
Mean	1.109	0.5386		Mean	1.2	0.9898			Mean	1.104	1.591		Mean	1.059	0.4441
SD	0.219331	0.387574		SD	0.181245	0.285725			SD	0.291051	0.144689		SD	0.140935	0.225976
SEM	0.126631	0.223766		SEM	0.104642	0.164964			SEM	0.168038	0.0835364		SEM	0.0704677	0.112988
p-value		0.0905607		p-value		0.343471			p-value		0.060267		p-value		0.0313049
	SW620				SW620					SW620				SW620
METTL3/ACTIN	DMSO	FIRI		METTL14 /ACTIN	DMSO	FIRI			ALKBH5 /ACTIN	DMSO	FIRI		FTO /ACTIN	DMSO	FIRI
replicate 1	0.125154	0.190799		replicate 1	0.869655	0.727514			replicate 1	0.992567	0.69558		replicate 1	1.09692	0.572018
replicate 2	0.177381	0.243603		replicate 2	1.11226	0.932053			replicate 2	1.11369	0.757567		replicate 2	1.59618	0.081555
replicate 3	0.152493	0.132384		replicate 3	0.899141	0.891597			replicate 3	0.80851	0.984841		replicate 3	1.44605	0.809749
Mean	0.1517	0.1889		Mean	0.9604	0.8504			Mean	0.9716	0.8127		Mean	1.38	0.4878
SD	0.0261231	0.055633		SD	0.132379	0.108317			SD	0.153667	0.152298		SD	0.256157	0.371334
SEM	0.0150822	0.0321197		SEM	0.0764289	0.0625371			SEM	0.0887197	0.0879291		SEM	0.147892	0.21439
p-value		0.353038		p-value		0.327887			p-value		0.272192		p-value		0.0266675
CRC1
SW620

## Sheet: Figure 3
Figure 3a.
FTO / ACTIN Normalized to CRC1
	Primary				CTC		Metastaic
	CRC1	CPP14	CPP25	CPP43	CTC44	CTC45	CPP6	CPP19	CPP30	CPP36
Replicate1	1	1.713	1.169	3.16	0.536	0.674	0.584	0.622	0.67	0.657
Replicate2	1	0.93	1.27	1.71	0.66	0.86	1.08	1.09	1.33	0.76
Replicate3	1	0.77	0.43	1.04	0.48	0.57	0.59	0.41	0.35	0.29
Replicate4	1	0.53	0.42	1.29	0.15	0.57	0.71	1.13	0.79	0.42
Mean	1	0.985	0.8225	1.347	0.4575	0.6675	0.74	0.8125	0.785	0.5325
SD	0	0.5105	0.4608	0.3386	0.2182	0.1367	0.2342	0.3544	0.408	0.2156
SEM	0	0.2553	0.2304	0.1955	0.1091	0.06836	0.1171	0.1772	0.204	0.1078
ANOVA summary				Dunnett's multiple comparisons test	Mean Diff,	95,00% CI of diff,	Below threshold?	Summary	Adjusted P Value
F	6.043			Primary vs. CTC	0.4555	0,1272 to 0,7838	Yes	**	0.0055
P value	0.0055			Primary vs. Metastatic	0.3005	0,03096 to 0,5700	Yes	*	0.027
P value summary	**
Significant diff. among means (P < 0.05)?	Yes			Test details	Mean 1	Mean 2	Mean Diff,	SE of diff,	n1	n2	q	DF
R squared	0.2513			Primary vs. CTC	1.018	0.5625	0.4555	0.1421	15	8	3.206	36
				Primary vs. Metastatic	1.018	0.7175	0.3005	0.1166	15	16	2.576	36
Figure 3b.
FTO / GAPDH Normalized to CRC1
	Primary				CTC		Metastaic
	CRC1	CPP14	CPP25	CPP43	CTC44	CTC45	CPP6	CPP19	CPP30	CPP36
replicate 1	1	0.959264	0.28094	1.38191	1.02337	0.872564	0.860551	1.20581	1.66632	1.15669
replicate 2	1	0.703388	0.549421	1.19096	0.829592	0.574978	0.676265	1.02726	1.10484	0.757175
replicate 3	1	0.447513	0.817902	1	0.63581	0.277392	0.491978	0.848704	0.543367	0.357661
Mean	1	0.7034	0.5494	1.191	0.8296	0.575	0.6763	1.027	1.105	0.7572
SD	0	0.2559	0.2685	0.191	0.1938	0.2976	0.1843	0.1786	0.5615	0.3995
SEM	0	0.1477	0.155	0.1102	0.1119	0.1718	0.1064	0.1031	0.3242	0.2307
ANOVA summary			Tukey's multiple comparisons test	Mean Diff,	95,00% CI of diff,	Below threshold?	Summary	Adjusted P Value
F	0.7305		Primary vs. CTC	0.112	-0,2884 to 0,5124	No	ns	0.7685	A-B
P value	0.4913		Primary vs. Metastasis	-0.07886	-0,4082 to 0,2505	No	ns	0.824	A-C
P value summary	ns		CTC vs. Metastasis	-0.1908	-0,5853 to 0,2036	No	ns	0.4625	B-C
Significant diff. among means (P < 0.05)?	No
R squared	0.0532
Figure 3c.
Cell growth - CTC44									Sphere - CTC 44				Cell Growth CTC45
																								Sphere - CTC45
	oe-CTL			oe-FTO					oe-CTL	oe-FTO				oeCTL			oeFTO							oe-CTL	oe-FTO
Hours	replicate 1	replicate 2	replicate 3	replicate 1	replicate 2	replicate 3		replicate 1	21.9	13.9474			Hours	replicate 1	replicate 2	replicate 3	replicate 1	replicate 2	replicate 3				replicate 1	35	23
0	1	1	1	1	1	1		replicate 2	29.7333	19.2			0	1	1	1	1	1	1				replicate 2	39	32
24	1.59651	1.29779	1.43	1.52814	1.5888	1.33		replicate 3	28.2	21.8			24	1.48395	1.71021	1.76383	1.69751	1.72576	1.74379				replicate 3	42	27
48	1.71066	1.76539	1.84	1.68745	1.98061	2.02		replicate 4	33.9	21.4			48	2.72502	2.51898	2.41533	2.66781	2.50832	2.2125				replicate 4	28	21
72	2.75903	2.5677	2.19	3.11464	2.98221	2.21							72	3.20896	2.51898	3.90596	3.76558	2.50832	3.02527
96	4.83303	3.1083	3.52	5.02493	3.54604	3.55		Mean	28.43	19.09			96	5.68383	5.54419	4.19504	6.21928	5.60279	3.18702				Mean	36	25.75
								SD	4.97706	3.61197													SD	6.0553	4.85627
								SEM	2.48853	1.80598													SEM	3.02765	2.42813
								p-value		0.0228113													p-value		0.0384868
Figure 3d.
	CTC44				CTC44				CTC45				CTC45
log2(FIRI)	oe-CTL	oe-FTO			oe-CTL	oe-FTO		log2(FIRI)	oe-CTL	oe-FTO			oe-CTL	oe-FTO
1.72247	0.06	0.09		replicate 1	0.379	0.067		-10.9572	1	1		replicate 1	1.77828	0.794328
0.137504	0.28	0.29		replicate 2	0.154	0.063		-9.37227	1.05517	0.934884		replicate 2	1.60214	0.110338
-1.44746	0.45	0.41		replicate 3	0.307786	0.0883883		-7.78731	1.06234	0.917442		replicate 3	1.6245	0.615572
-3.03242	0.5	0.42						-6.20235	0.922834	0.825
-4.61738	0.6	0.48		Mean	0.2803	0.0728		-4.61738	0.689513	0.524186		Mean	1.667	0.5067
-6.20235	0.77	0.65		SD	0.114998	0.0136506		-3.03242	0.611617	0.400581		SD	0.0958923	0.354744
-7.78731	0.91	0.88		SEM	0.0663939	0.00788116		-1.44746	0.505651	0.34907		SEM	0.0553634	0.204811
-9.37227	1	0.97		p-value		0.0361162		0.137504	0.376716	0.214186		p-value		0.00541685
-10.9572	1.01	1.03						1.72247	0.237574	0.22
-12.5422	1	1
Figure 3e.
		CTC44					CTC45
	ALDH activity	oe-CTL	oe-FTO	Fold Ratio (oeFTO / oeCTL)		ALDH activity	oe-CTL	oe-FTO	Fold Ratio (oeFTO / oeCTL)
	replicate 1	43	31	0.72093		replicate 1	37	8.6	0.232432
	replicate 2	36	29	0.805556		replicate 2	6.95	5.52	0.794245
	replicate 3	34	25	0.735294		replicate 3	33.7	23.05	0.683976
						replicate 4	6.42	4.19	0.652648
	Mean	37.67	28.33			Mean	21.02	10.34
	SD	4.72582	3.05505			SD	16.6059	8.6723
	SEM	3.34166	2.16025			SEM	8.30295	4.33615
	p-value		0.0453433			p-value		0.297778

## Sheet: Figure 4
Figure 4.a
	CRC1				CRC1				SW620				SW620
m6Am / A (%)	sh-CTL	sh-FTO		m6A / A (%)	sh-CTL	sh-FTO		m6Am / A (%)	sh-CTL	sh-FTO		m6A / A (%)	sh-CTL	sh-FTO
replicate 1	0.1	0.22		replicate 1	2.63	2.72		replicate 1	0.0547674	0.0778689		replicate 1	1.58935	1.47915
replicate 2	0.06	0.11		replicate 2	1.38	1.52		replicate 2	0.0207685	0.0691515		replicate 2	1.08857	1.59532
replicate 3	0.1	0.27		replicate 3	3.24	2.18		replicate 3	0.0236911	0.0598386		replicate 3	2.11401	2.2595
replicate 4	0.07	0.2		replicate 4	2.89	3.8		replicate 4	0.03218	0.066		replicate 4	3.05668	2.30249
Mean	0.0825	0.2		Mean	2.535	2.555		Mean	0.033	0.06825		Mean	1.963	1.91
SD	0.0206155	0.0668331		SD	0.809547	0.96421		SD	0.0153912	0.00750874		SD	0.841265	0.432378
SEM	0.0103078	0.0334166		SEM	0.404774	0.482105		SEM	0.00769561	0.00375437		SEM	0.420633	0.216189
p-value		0.0152296		p-value		0.975685		p-value		0.00614737		p-value		0.914361
Figure 4.b
	Primary				CTC		Metastasis								Primary				CTC		Metastasis
m6Am / A (%)	CRC1	CPP14	CPP25	CPP43	CTC44	CTC45	CPP6	CPP19	CPP30	CPP36				m6A / A (%)	CRC1	CPP14	CPP25	CPP43	CTC44	CTC45	CPP6	CPP19	CPP30	CPP36
replicate 1	0.11	0.09	0.13	0.2	0.16	0.17	0.15	0.13	0.1	0.14				replicate 1	1.16924	1.15522	1.17943	1.74031	1.07027	1.10279	1.13387	1.02254	1.12318	1.27979
replicate 2	0.03	0.1	0.14	0.16	0.16	0.14	0.12	0.15	0.07	0.08				replicate 2	0.737796	0.997556	1.12799	1.84213	0.735413	0.735416	0.98509	0.356098	0.590151	0.747799
replicate 3	0.08	0.07	0.09	0.13	0.13	0.13	0.14	0.09	0.07	0.11				replicate 3	0.759265	1.02664	1.08891	1.40055	0.931634	0.800102	0.576313	1.0169	0.813107	0.743842
Mean	0.07333	0.08667	0.12	0.1633	0.15	0.1467	0.1367	0.1233	0.08	0.11				Mean	1.533	1.787	1.89	2.707	1.58	1.517	1.47	1.48	1.49	1.6
SD	0.04041	0.01528	0.02646	0.03512	0.01732	0.02082	0.01528	0.03055	0.01732	0.03				SD	0.8001	0.6936	0.6643	0.824	0.7408	0.7385	0.6974	0.97	0.8388	0.91
SEM	0.02333	0.008819	0.01528	0.02028	0.01	0.01202	0.008819	0.01764	0.01	0.01732				SEM	0.4619	0.4004	0.3835	0.4757	0.4277	0.4264	0.4027	0.56	0.4843	0.5254
ANOVA summary		Tukey's multiple comparisons test	Mean Diff,	95,00% CI of diff,	Below threshold?	Summary	Adjusted P Value							ANOVA summary		Tukey's multiple comparisons test	Mean Diff,	95,00% CI of diff,	Below threshold?	Summary	Adjusted P Value
F	2.6	Primary vs. CTC	-0.0375	-0,08123 to 0,006233	No	ns	0.1033	A-B						F	4.326	Primary vs. CTC	0.29	-0,06217 to 0,6422	No	ns	0.1216	A-B
P value	0.0928	Primary vs. Mestastasis	-0.001667	-0,03737 to 0,03404	No	ns	0.9926	A-C						P value	0.0235	Primary vs. Mestastasis	0.3208	0,03329 to 0,6084	Yes	*	0.0265	A-C
P value summary	ns	CTC vs. Mestastasis	0.03583	-0,007899 to 0,07957	No	ns	0.1239	B-C						P value summary	*	CTC vs. Mestastasis	0.03083	-0,3213 to 0,3830	No	ns	0.9744	B-C
Significant diff. among means (P < 0.05)?	No													Significant diff. among means (P < 0.05)?	Yes
R squared	0.1615													R squared	0.2427
Figure 4.c
	CTC44				CTC44						CTC45				CTC45
m6Am / A (%)	oe-CTL	oe-FTO		m6A / A (%)	oe-CTL	oe-FTO				m6Am / A (%)	oe-CTL	oe-FTO			oe-CTL	oe-FTO
replicate 1	0.370504	0.01266		replicate 1	1.36115	1.03063				replicate 1	0.273273	0.108073		replicate 1	1.16647	2.54369
replicate 2	0.381797	0.12087		replicate 2	1.6124	1.44165				replicate 2	0.13378	0.0971507		replicate 2	1.70016	1.50885
replicate 3	0.334415	0.05392		replicate 3	2.21429	2.1231				replicate 3	0.3	0.1		replicate 3	1.38052	1.54005
										replicate 4	0.2	0.1177		replicate 4	1.83	1.841
Mean	0.3622	0.06248		Mean	3.459	3.064				replicate 5	0.19	0.122		replicate 5	1.85	1.792
SD	0.0247486	0.0546109		SD	0.438415	0.551786
SEM	0.0142886	0.0315296		SEM	0.253119	0.318574				Mean	0.2194	0.109		Mean	1.585	1.845
p-value		0.000978461		p-value		0.652804				SD	0.0670262	0.0108046		SD	0.300205	0.417425
										SEM	0.029975	0.00483195		SEM	0.134256	0.186678
										p-value		0.00520431		p-value		0.29147
Figure 4.e					4.f					4.g
	CTC44					CRC1					CRC1
Spheres	Si-CTL	Si-PCIF1.A	Si-PCIF1.B		Spheres	sh-CTL	sh-FTO	sh-FTO + SiPCIF1.B			sh-CTL	sh-FTO	sh-FTO + Si PCIF1.B
replicate 1	15.7778	7.88889	13		replicate 1	11.6	20.4	12.5		replicate 1	0.01	0.021	0.01
replicate 2	15.4	9.3	13.3333		replicate 2	8.4	16.3	7.6		replicate 2	0.0161312	0.0432547	0.0147208
replicate 3	14.75	9.05	11.15		replicate 3	13.5	19.7368	13		replicate 3	0.0145786	0.0220971	0.014885
										replicate 4	0.015625	0.0272047	0.0192366
Mean	15.31	8.746	12.49		Mean	11.17	18.81	11.03		Mean	0.01408	0.02839	0.01471
SD	0.519863	0.752984	1.17619		SD	2.57747	2.20082	2.98385		SD	0.00279819	0.0102726	0.00377294
SEM	0.300143	0.434736	0.679074		SEM	1.4881	1.27064	1.72272		SEM	0.00139909	0.00513628	0.00188647
p-value		0.000241369	0.0192479		p-value		0.0174343	0.956103		p-value		0.0361846	0.798475
								Note : membrane was cutted between PCIF1 and FTO and below ACTIN

## Sheet: Figure 5
	Figure 5.b
					Histone H1 antibody is noisy so GAPDH and Histone were blotted on distinct membranes
	Figure 5.c
	Nucleus					Cytoplasm				Cytoplasm
m6Am / A (Ratio)	sh-CTL	sh-FTO			m6Am / A (Ratio)	sh-CTL	sh-FTO		m6Am / A(%)	sh-CTL	sh-FTO
replicate 1	0.32064	0.461404			replicate 1	2.24848	4.16235		replicate 1	0.00856017	0.0356305
replicate 2	0.948121	0.407232			replicate 2	0.181315	1.97322		replicate 2	0.000690283	0.00136208
replicate 3	1.73124	1.0662			replicate 3	0.5702	2.52882		replicate 3	0.0021708	0.00548955
Mean	1	0.6449			Mean	1	2.888		Mean	0.003807	0.01416
SD	0.7067	0.3658			SD	1.099	1.138		SD	0.004182	0.01871
SEM	0.408	0.2112			SEM	0.6343	0.657		SEM	0.002415	0.0108
p-value		0.482783			p-value		0.10752		p-value		0.402491
	Nucleus					Cytoplasm				Cytoplasm
m6A / A (Ratio)	sh-CTL	sh-FTO			m6A / A (Ratio)	sh-CTL	sh-FTO		m6A / A (%)	sh-CTL	sh-FTO
replicate 1	0.549417	1.06541			replicate 1	1.45866	0.856511		replicate 1	2.85717	2.4472
replicate 2	2.00191	0.703093			replicate 2	0.903766	0.44172		replicate 2	1.77027	0.781962
replicate 3	0.448668	1.02465			replicate 3	0.637576	1.05573		replicate 3	1.24886	1.31846
Mean	1	0.93			Mean	1	0.7847		Mean	1.959	1.516
SD	0.8675	0.2007			SD	0.4189	0.3132		SD	0.8206	0.85
SEM	0.5008	0.1159			SEM	0.2419	0.1809		SEM	0.4737	0.4907
p-value		0.899907			p-value		0.5152		p-value		0.551542
Figure 5.d
	Nuclear FTO	Stade 0	Stade I	Stade II	Stade III	Stade IV	Meta		Cytoplasmic FTO	Stade 0	Stade I	Stade II	Stade III	Stade IV	Meta
	IHC Score 1	50	225	238	260	79	231		IHC Score 1	0	0	0	0	50	0
	IHC Score 2	78	264	233	163	193	133		IHC Score 2	0	8	0	0	0	75
	IHC Score 3	198	15	9	266	190	250		IHC Score 3	0	0	85	93	0	68
	IHC Score 4	183	205	199	173	287	288		IHC Score 4	0	75	0	100	0	0
	IHC Score 5	231	113	270	219	168	264		IHC Score 5	0	25	0	100	0	23
	IHC Score 6	253	206	165	230	261	164		IHC Score 6	0	0	90	0	140	0
	IHC Score 7		283	0	268		183		IHC Score 7		1	30	45		25
	IHC Score 8		190	254	220		150		IHC Score 8		0	170	50		10
	IHC Score 9		158	284	216				IHC Score 9		0	25	5
	IHC Score 10			208	287				IHC Score 10			83	0
	IHC Score 11				228				IHC Score 11				0
	IHC Score 12				198				IHC Score 12				75
	IHC Score 13				299				IHC Score 13				0
Mann Whitney test								Mann Whitney test
P value	0.2561							P value	0.0336
Exact or approximate P value?	Exact							Exact or approximate P value?	Exact
P value summary	ns							P value summary	*
Significantly different (P < 0.05)?	No							Significantly different (P < 0.05)?	Yes
One- or two-tailed P value?	Two-tailed							One- or two-tailed P value?	Two-tailed
Sum of ranks in column A,B	118,5 , 1260							Sum of ranks in column A,B	87 , 1291
Mann-Whitney U	97.5							Mann-Whitney U	66

## Sheet: Figure S1
	Figure S1.a
	Figure S1.b
Figure S1.d
Figure S1.e
		CRC1					SW620
	Spheres	sh-CTL	sh-FTO			Spheres	sh-CTL	sh-FTO
	replicate 1	8.3	19.6333			replicate 1	16.0333	26.4
	replicate 2	4.83333	11.7333			replicate 2	17.8333	27.9667
	replicate 3	4.1	9.5			replicate 3	12.4	23.1333
	replicate 4	6.8	16.2
	replicate 5	6.925	11.2564			Mean	15.42	25.83
						SD	2.768	2.466
	Mean	6.192	13.66			SEM	1.598	1.424
	SD	1.701	4.151			p-value		0.00825222
	SEM	0.7607	1.856
	p-value		0.00583069
Figure S1.f
	Cell Growth
		CRC1 - shCTL			CRC1 - shFTO					SW620
	Time (Hours)	replicate 1	replicate 2	replicate 3	replicate 1	replicate 2	replicate 3		Time (Hours)	sh-CTL	sh-CTL	sh-CTL	sh-FTO	sh-FTO	sh-FTO
	0	1	1	1	1	1	1		0	1	1	1	1	1	1
	24	1.39569	1.2934	1.41038	1.36209	1.44854	1.68397		24	1.4	1.38	1.41546	1.37	1.37332	2.095
	48	3.05666	2.77268	3.31778	2.91508	3.54556	4.69451		48	2.97	2.4482	4.1798	2.92	2.26326	5.444
	72	7.342	6.64623	8.37814	7.27442	9.01025	11.1737		72	7.37	6.11229	10.1175	7.28	5.36348	11.471
	96	15.9729	11.4528	15.5332	15.1094	14.4603	17.2301		96	16.09	11.3206	17.6955	15.23	9.70701	17.194
Figure S1.g
		SW620				SW620
	ALDH positive cells (%)	sh-CTL	sh-FTO		CD44v6 + cells (%)	sh-CTL	sh-FTO
	replicate 1	3.5	4.73		replicate 1	1.91	4.41
	replicate 2	3.87	4.96		replicate 2	1.8	6.3
	replicate 3	2.49	4.17		replicate 3	2.13	3.52
	Mean	3.287	4.62		Mean	1.947	4.743
	SD	0.7143	0.4063		SD	0.168	1.42
	SEM	0.4124	0.2346		SEM	0.09701	0.8196
	p-value		0.0483061		p-value		0.0275704

## Sheet: Figure S2
	Figure S2.a
			CRC1				SW620
		IC50 FOX (X)	sh-CTL	sh-FTO		IC50 FOX (X)	sh-CTL	sh-FTO
		replicate 1	0.16	0.27		replicate 1	0.723333	1.99667
		replicate 2	0.21	0.325		replicate 2	0.796667	1.8
		replicate 3	0.225	0.34
		replicate 4	0.26	0.37
						Mean	0.76	1.898
		Mean	0.2138	0.3263		SD	0.05185	0.1391
		SD	0.04151	0.04191		SEM	0.03667	0.09833
		SEM	0.02075	0.02095
		p-value		0.00881646
	Figure S2.b			Cell Cycle analysis upon FIRI treatment
				CRC1					CRC1
				DMSO	FIRI			Sub-G1 (%)	DMSO	FIRI
			G0/G1	68.48	16.92			replicate 1	0.96	4.21
			S	20.32	20.12			replicate 2	0.44	8.87
			G2/M	11.2	62.96			replicate 3	0.96	3.51
								Mean	0.786667	5.53
								SD	0.300222	2.91362
								SEM	0.173333	1.68218
								p-value		0.0485684
									SW620
				SW620				Sub-G1 (%)	DMSO	FIRI
				DMSO	FIRI			replicate 1	1.07	2.92
			G0/G1	67.22	7.04			replicate 2	0.44	10.6
			S	15.2	43.76			replicate 3	0.88	4.34
			G2/M	17.58	49.2			replicate 4	2.65	12.67
								Mean	1.26	7.6325
								SD	0.963501	4.73394
								SEM	0.48175	2.73314
								p-value		0.0386349
	Figure S2.c
			CRC1				SW620
		ALDH positive cells (%)	DMSO	FIRI		ALDH positive cells (%)	DMSO	FIRI
		replicate 1	24.16	51.08		replicate 1	2.32	10.57
		replicate 2	17.61	47.31		replicate 2	1.24	8.97
		replicate 3	13.54	62.14		replicate 3	3.75	7.64
	Figure S2.d
			CRC1					SW620
			log2[FIRI]	DMSO	FIRI			log2[FIRI]	DMSO	FIRI
			-12.5422	1	1			-12.54	1	1
			-10.9	0.977	1.013			-10.9572	0.98025	0.993
			-9.4	0.889	0.903			-9.3723	1.009	0.98
			-7.8	0.671	0.849			-7.7873	0.94025	0.7205
			-6.2	0.456	0.803			-6.2023	0.99425	0.57125
			-4.6	0.319	0.699			-4.6174	0.9945	0.51725
			-3	0.248	0.575			-3.0324	0.772	0.47275
			-1.4	0.173	0.486			-1.4475	0.55375	0.414
			0.1	0.086	0.353			0.1375	0.49875	0.32975
			1.7	0.063	0.27			1.7225	0.3265	0.25625
	Figure S2.e
			CRC1					SW620
		FTO transcript level	DMSO	FIRI			FTO transcript level	DMSO	FIRI
		replicate 1	1.20442	0.85362			replicate 1	1.06355	1.73
		replicate 2	0.911722	0.468677			replicate 2	1.17193	2.68
		replicate 3	0.91067	0.300756			replicate 3	0.802305	1.96
		Mean	1.007	0.541			Mean	1.01	2.123
		SD	0.1674	0.2834			SD	0.19	0.4956
		SEM	0.09667	0.1636			SEM	0.1097	0.2861
		P-Value		0.0700811			P-Value		0.0222678

## Sheet: Figure S3
	Figure S3.a
	m6,6A (%)				m1A (%)					Am / A (%)					m6A / A (%)
	Total	mRNA			Total	mRNA				Total	mRNA				Total	mRNA
replicate 1	1.46616	0.0472473		replicate 1	0.176491	0.00331382			replicate 1	2.17361	0.249325			replicate 1	0.878964	2.02763
replicate 2	1.41199	0.0439108		replicate 2	0.231718	0.00171984			replicate 2	1.47174	0.101766			replicate 2	1.04899	1.78553
replicate 3	1.30662	0.0498394		replicate 3	0.0903115	0.00453561			replicate 3	2.00551	0.0861158			replicate 3	1.12454	1.61243
MEAN	1.395	0.047		MEAN	0.1662	0.003167			MEAN	1.884	0.1457			MEAN	1.017	1.81
SD	0.08085	0.003		SD	0.07126	0.001405			SD	0.3665	0.09005			SD	0.1234	0.2107
SEM	0.04668	0.001732		SEM	0.04114	0.000811			SEM	0.2116	0.05199			SEM	0.07126	0.1217
	Figure S3.b
		28 S rRNA				18 S rRNA				tRNA-Glu				tRNA-His
	Fold Ratio	Total	mRNA		Fold Ratio	Total	mRNA		Fold Ratio	Total	mRNA		Fold Ratio	Total	mRNA
	replicate 1	1	0.000185024		replicate 1	0.649169	1.44357e-05		replicate 1	0.0424919	0.00961832		replicate 1	0.364334	0.0243489
	replicate 2	1	1.1564e-05		replicate 2	2.32409	5.218e-07		replicate 2	3.81937	0.0947323		replicate 2	2.81539	0.0116785
	replicate 3	1	0.0660636		replicate 3	0.66281	4.85557e-05		replicate 3	6.16172	0.0154099		replicate 3	0.974905	0.0551689
	MEAN	1	0.02209		MEAN	1.21	2.117e-05		MEAN	3.341	0.03992		MEAN	1.383	0.0304
	SD	0	0.03809		SD	0.9613	2.472e-05		SD	3.088	0.04756		SD	1.281	0.02237
	SEM	0	0.02199		SEM	0.555	1.427e-05		SEM	1.783	0.02746		SEM	0.7396	0.01291
	Figure S3.c
		Adenosine			Am			m6Am			m6A
		log10([Adenosine])	Log10(Signal)		log10([Am])	Log10(Signal)		Log10([m6Am])	Log10(Signal)		Log10([m6A])	Log10(Signal)
		-4.81648	5.31397		-4.81648	2.94201		-4.81648	3.50165		-4.81648	4.09626
		-4.51545	5.31167		-4.51545	3.10026		-4.51545	3.54958		-4.51545	4.13362
		-4.21442	5.33236		-4.21442	3.21845		-4.21442	3.62093		-4.21442	4.15832
		-3.91339	5.31346		-3.91339	3.41341		-3.91339	3.73791		-3.91339	4.2007
		-3.61236	5.36124		-3.61236	3.60541		-3.61236	3.88521		-3.61236	4.25947
		-3.31133	5.35248		-3.31133	3.87046		-3.31133	4.10346		-3.31133	4.39035
		-3.0103	5.35671		-3.0103	4.1583		-3.0103	4.36033		-3.0103	4.55976
		-2.70927	5.39884		-2.70927	4.47149		-2.70927	4.64775		-2.70927	4.79804
		-2.40824	5.39488		-2.40824	4.77658		-2.40824	4.95528		-2.40824	5.03679
		-2.10721	5.48653		-2.10721	5.08754		-2.10721	5.25108		-2.10721	5.32888
		-1.80618	5.51188		-1.80618	5.37901		-1.80618	5.54683		-1.80618	5.62374
		-1.50515	5.65199		-1.50515	5.68981		-1.50515	5.8516		-1.50515	5.90952
		-1.20412	5.80026		-1.20412	5.99069		-1.20412	6.14435		-1.20412	6.21999
		-0.90309	6.0848		-0.90309	6.29681		-0.90309	6.44967		-0.90309	6.51978
		-0.60206	6.36817		-0.60206	6.60251		-0.60206	6.75283		-0.60206	6.81978
		-0.30103	6.66924					-0.30103	7.03597		-0.30103	7.07548
		0	6.95029					0	7.27179		0	7.32734
		0.39794	7.43191
		0.69897	7.68577
		1	7.86163
		1.30103	8.00254
	Figure S3.d
		CRC1				CRC1				CRC1
	m6Am / A (%)	sh-CTL	sh-FTO		m6A / A (%)	sh-CTL	sh-FTO		m1A /A (%)	sh-CTL	sh-FTO
	replicate 1	0.521267	0.517842		replicate 1	0.229753	0.229981		replicate 1	104.671	101.143
	replicate 2	0.519391	0.456882		replicate 2	0.222052	0.192971		replicate 2	97.7286	101.767
	replicate 3	0.44839	0.466318		replicate 3	0.222376	0.198562		replicate 3	105.238	105.173
	MEAN	0.4963	0.4803		MEAN	0.2247	0.2072		MEAN	102.5	102.7
	SD	0.04154	0.03281		SD	0.004356	0.01995		SD	4.182	2.169
	SEM	0.02399	0.01894		SEM	0.002515	0.01152		SEM	2.414	1.252
	P-Value		0.628258		P-Value		0.210705		P-Value		0.95917
		SW620				SW620				SW620
	m6Am / A (%)	sh-CTL	sh-FTO		m6A / A (%)	sh-CTL	sh-FTO		m1A /A (%)	sh-CTL	sh-FTO
	replicate 1	0.0705711	0.0732431		replicate 1	0.447616	0.4749		replicate 1	10.0424	11.9027
	replicate 2	0.0789362	0.0914535		replicate 2	0.41763	0.439487		replicate 2	12.0402	11.3904
	replicate 3	0.112897	0.111013		replicate 3	0.488342	0.45418		replicate 3	9.24878	10.8788
	MEAN	0.08767	0.09167		MEAN	0.4533	0.4533		MEAN	10.44	11.39
	SD	0.0223	0.01901		SD	0.03512	0.01528		SD	1.438	0.51
	SEM	0.01288	0.01097		SEM	0.02028	0.008819		SEM	0.8303	0.2944
	P-Value		0.806227		P-Value		0.838234		P-Value		0.343222

## Sheet: Figure S4
	Figure S4.a
	m6A / A (%)	Si-CTL	Si-METTL14
	replicate 1	0.733	0.517
	replicate 2	0.676	0.49
	MEAN	0.705	0.505
	SD	0.03536	0.02121
	SEM	0.025	0.015
	Figure S4.b
	Figure S4.c
		CTC45
	Spheres	Si-CTL	Si-PCIF1.A	Si-PCIF1.B
	replicate 1	22.6	10.3	14.8
	replicate 2	23.7241	12.3	16.1
	replicate 3	21.9	14.9	15.4
	MEAN	22.74	12.5	15.43
	SD	0.918	2.307	0.6506
	SEM	0.53	1.332	0.3756
	p-value		0.00203183	0.000357958
	Figure S4.d
		CTC45					CTC45
	m6Am / A (%)	SiCTL	SiPCIF1.A	SiPCIF1.B		m6A / A (%)	SiCTL	SiPCIF1.A	SiPCIF1.B
	replicate 1	0.0627841	0.0309027	0.0269515		replicate 1	1.25289	1.67888	1.26399
	replicate 2	0.066512	0.0211265	0.0124308		replicate 2	1.43759	0.985152	1.12038
	replicate 3	0.0897021	0.0427288	0.0583109		replicate 3	1.158	1.5373	1.81276
	replicate 4	0.055	0.0147473	0.012877
						MEAN	1.283	1.4	1.399
	MEAN	0.0685	0.02738	0.02764		SD	0.1422	0.3666	0.3654
	SD	0.01493	0.0122	0.02153		SEM	0.08209	0.2116	0.211
	SEM	0.007463	0.006101	0.01076
	p-value		0.00528614	0.0206055		p-value		0.63169	0.634754
	Figure S4.e
		CTC44					CTC44							CTC44
	m6Am / A (%)	SiCTL	SiPCIF1.A	SiPCIF1B		m6Am / A (Fold Change)	SiCTL	SiPCIF1.A	SiPCIF1B				m6A / A (%)	SiCTL	SiPCIF1.A	SiPCIF1B
	replicate 1	1.69322	0.863208	1.08899		replicate 1	1	0.509801	0.643146				replicate 1	17.4991	15.4538	19.4123
	replicate 2	1.26099	0.535302	0.290318		replicate 2	1	0.424509	0.23023				replicate 2	15.6409	18.696	17.1206
	replicate 3	0.400581	0.0767657	0.0838409		replicate 3	1	0.191636	0.209298				replicate 3	13.9013	15.7157	15.7133
	replicate 4	0.209778	0.0914948	0.0532539		replicate 4	1	0.43615	0.253858				replicate 4	15.2734	15.1958	16.2703
	replicate 5	0.131757	0.0222475	0.0353321		replicate 5	1	0.168852	0.268161				replicate 5	2.54275	2.67331	2.64381
	replicate 6	0.0281309	0.00944027	0.0124512		replicate 6	1	0.335583	0.442616				replicate 6	2.27631	1.7462	2.20555
	replicate 7	0.00475796	0.00309648	0.00394799		replicate 7	1	0.6508	0.829765				replicate 7	0.860719	0.888572	1.00631
	MEAN	0.5327	0.2288	0.224		MEAN	1	0.3882	0.411				MEAN	9.713	10.05	10.62
	SD	0.67	0.3367	0.3937		SD	0	0.1717	0.2411				SD	7.408	7.851	8.208
	SEM	0.2532	0.1273	0.1488		SEM	0	0.0649	0.09112				SEM	2.8	2.967	3.103
	Figure S4.f		Toxicity curve					Pool
			log2([FIRI])	SiCTL	SiPCIF1.B			IC50 FIRI (X)	SiCTL	SiPCIF1.B
			1.72247	0.0521238	0.0530478			replicate 1	0.06	0.07
			0.137504	0.0508443	0.0541061			replicate 2	0.08	0.16
			-1.44746	0.0616466	0.0568383			replicate 3	0.08	0.08
			-3.03242	0.0646041	0.0704803			replicate 4	0.1	0.12
			-4.61738	0.184499	0.203417			replicate 5	0.167465	0.253829
			-6.20235	0.406985	0.478065
			-7.78731	0.748694	0.787867			MEAN	0.009749	0.01368
			-9.37227	0.987562	0.948395			SD	0.004159	0.007451
			-10.9572	0.965978	0.990707			SEM	0.00186	0.003332
			-12.5422	1	1
	Figure S4.g		CRC1
		Spheres	Si-CTL	Si-PCIF1.B
		replicate 1	7.94737	4.6
		replicate 2	7	8.94118
		replicate 3	5.58824	5.4
		MEAN	6.845	6.314
		SD	1.187	2.31
		SEM	0.6854	1.334
		p-value		0.740936
	Figure S4.h
			SW620
			Sh-CTL	Sh-FTO	Sh-FTO + Si-PCIF1.B
		replicate 1	12.3684	21.3158	18.7
		replicate 2	15.7895	20.95	14.4
		replicate 3	12	24.6	14.6
		MEAN	13.39	22.29	15.9
		SD	2.09	2.01	2.427
		SEM	1.206	1.161	1.401
		p-value		0.00601311	0.245532
	Figure S4.i
		Primary				CTC		Metastatic
		CRC1	CPP14	CPP25	CPP43	CTC44	CTC45	CPP6	CPP19	CPP30	CPP36
	replicate 1	1	0.213159	0.92445	1.52274	0.866537	0.858565	0.413703	0.770215	0.571701	0.471937
	replicate 2	1	1.38	3.57	8.36	3.62	4.78	3.55	2.61	2.66	2.48
	replicate 3	1	0.66	1.26	1.95	1.93	2.23	1.36	1.34	1.2	1.1
	Mean	1	0.7511	1.918	3.944	2.139	2.623	1.775	1.573	1.477	1.351
	SD	0	0.5887	1.44	3.83	1.389	1.99	1.609	0.9418	1.071	1.027
	SEM	0	0.3399	0.8316	2.211	0.8017	1.149	0.9288	0.5438	0.6186	0.5931
	ANOVA summary			Tukey's multiple comparisons test	Mean Diff,	95,00% CI of diff,	Below threshold?	Summary	Adjusted P Value
	F	0.5015		Primary vs. CTC	-0.4792	-2,571 to 1,613	No	ns	0.8382	A-B
	P value	0.6111		Primary vs. Metastasis	0.3592	-1,349 to 2,067	No	ns	0.8617	A-C
	P value summary	ns		CTC vs. Metastasis	0.8383	-1,254 to 2,931	No	ns	0.5872	B-C
	Significant diff. among means (P < 0.05)?	No
	R squared	0.03582
						Quantification of Western blots PCIF1 / ACTIN												Primary	CTC	Metastasis
				Figure S4.j														1	1.3	0.41
					replicate 1	1	0.577742	1.611	2.09929	1.30467	1.5451	0.406713	0.64907	0.863241	0.440458			1	0.425	0.47
					replicate 2	1	0.00491828	0.0915511	0.419393	0.424551	0.378665	0.466014	0.218769	0.382435	0.373631			1	2.04	0.63
					replicate 3	1	1.36462	1.45323	3.54188	2.03586	2.01375	0.626195	0.521531	0.34737	0.552984			0.58	1.55	0.65
																		0.005	0.379	0.22
					MEAN	1	0.6491	1.052	2.02	1.255	1.313	0.4996	0.4631	0.531	0.4557			1.36	2.01	0.52
					SD	0	0.6827	0.8354	1.563	0.8068	0.842	0.1135	0.221	0.2882	0.09064			1.61		0.86
					SEM	0	0.3941	0.4823	0.9023	0.4658	0.4861	0.06555	0.1276	0.1664	0.05233			0.092		0.38
																		1.45		0.35
																		2.1		0.44
																		0.419		0.37
																		3.54		0.55
																	mean	1.17967	1.284	0.4875
																	SD	0.967982	0.738448	0.169176
																	SEM	0.279432	0.30147	0.0488368
																	p-value		0.0232019	0.00214156
				Figure S4.k
																		Primary	CTC	Metastasis
						Quantification of Western blots (PCIF1 / ACTIN) / (FTO / ACTIN)												1	2.432	0.696
						CRC1	CPP14	CPP25	CPP43	CTC44	CTC45	CPP6	CPP19	CPP30	CPP36			1	0.884	0.79
					replicate 1	1	0.337861	1.37692	0.664332	2.43235	2.29105	0.696035	1.04376	1.2891	0.670897			1		0.887
					replicate 2	1	0.00638737	0.212909	0.403262	0.884481	0.664325	0.789855	0.533582	1.09267	1.28838			0.338	2.291	1.044
					replicate 3	1	2.55899	3.48825	2.73858		3.53122	0.887194	0.460002	0.43815	1.30989			0.006	0.664	0.534
	Membranes were cutted between PCIF1 and ACTIN before blotting																	2.559	3.531	0.46
					MEAN	1	0.9677	1.693	1.269	1.658	2.162	0.791	0.6791	0.94	1.09			1.377		1.289
					SD	0	1.388	1.66	1.28	1.095	1.438	0.09559	0.3179	0.4456	0.3629			0.213		1.093
					SEM	0	0.8014	0.9586	0.7388	0.7739	0.8301	0.05519	0.1836	0.2572	0.2095			3.488		0.438
																		0.664		0.671
																		0.403		1.288
																		2.739		1.31
																	mean	1.23225	1.9604	0.875
																	SD	1.11415	1.1872	0.325824
																	SEM	0.321626	0.530932	0.0940574
																	p-value		0.246415	0.00848741

## Sheet: Figure S5
	Ct
	true						meRIP_Replicate1										Fold enrichment
	Stage 2, Step 2									Ct	corrected	mean		dCT	FI	mean	MYC/GAPDH
							Input	shCTL_1	GAPDH	29.2873	25.9654	25.5876		0.377797	0.769612
							Input	shCTL_1	GAPDH	28.7786	25.4567			-0.130885	1.09497
	Well Position		Sample Name	Target Name	CT		Input	shCTL_1	GAPDH	28.6626	25.3407			-0.246911	1.18666
	A1	Input	shCTL_1	GAPDH	29.2873		IP	shCTL_1	GAPDH	27.7506				2.16301	0.22329	0.211683		4.09414
	A2	Input	shCTL_1	GAPDH	28.7786		IP	shCTL_1	GAPDH	27.909				2.32139	0.200075
	A3	Input	shCTL_1	GAPDH	28.6626		IP	shCTL_1	GAPDH	27.5441				1.95645	0.257661
	A4	Input	shFTO_1	GAPDH	28.9905					Ct	corrected	mean		dCT	FI	mean
	A5	Input	shFTO_1	GAPDH	29.3982		Input	shFTO_1	GAPDH	28.9905	25.6686	25.8947		-0.226155	1.16971
	A6	Input	shFTO_1	GAPDH	29.2612		Input	shFTO_1	GAPDH	29.3982	26.0763			0.181575	0.88174
	A7	Input	shCTL_1	MYC	32.4044		Input	shFTO_1	GAPDH	29.2612	25.9393			0.0445798	0.969572
	A8	Input	shCTL_1	MYC	32.0399		IP	shFTO_1	GAPDH	30.5025				4.60777	0.0410132	0.0481676		4.67554
	A9	Input	shCTL_1	MYC	31.7832		IP	shFTO_1	GAPDH	30.2932				4.39845	0.0474169
	A10	Input	shFTO_1	MYC	30.9455		IP	shFTO_1	GAPDH	30.0513				4.15656	0.0560726
	A11	Input	shFTO_1	MYC	31.251					Ct	corrected	mean		dCT	FI	mean
	A12	Input	shFTO_1	MYC	31.1855		Input	shCTL_1	MYC	32.4044	29.0824	28.7539		0.328542	0.796341
	B1	IP	shCTL_1	GAPDH	27.7506		Input	shCTL_1	MYC	32.0399	28.718			-0.0359027	1.0252
	B2	IP	shCTL_1	GAPDH	27.909		Input	shCTL_1	MYC	31.7832	28.4612			-0.292639	1.22488
	B3	IP	shCTL_1	GAPDH	27.5441		IP	shCTL_1	MYC	28.5765				-0.177424	1.13086	0.82868	5.34225
	B4	IP	shFTO_1	GAPDH	30.5025		IP	shCTL_1	MYC	28.9215				0.167575	0.890338		4.206
	B5	IP	shFTO_1	GAPDH	30.2932		IP	shCTL_1	MYC	29.1365				0.382661	0.767021		3.62345
	B6	IP	shFTO_1	GAPDH	30.0513					Ct	corrected	mean		dCT	FI	mean
	B7	IP	shCTL_1	MYC	28.5765		Input	shFTO_1	MYC	30.9455	27.6236	27.8054		-0.181842	1.13433
	B8	IP	shCTL_1	MYC	28.9215		Input	shFTO_1	MYC	31.251	27.9291			0.123704	0.917828
	B9	IP	shCTL_1	MYC	29.1365		Input	shFTO_1	MYC	31.1855	27.8635			0.0581373	0.960503
	B10	IP	shFTO_1	MYC	30.0974		IP	shFTO_1	MYC	30.0974				2.29202	0.204189	0.23572	4.23915
	B11	IP	shFTO_1	MYC	29.9683		IP	shFTO_1	MYC	29.9683				2.16291	0.223305		4.63601
	B12	IP	shFTO_1	MYC	29.8162		IP	shFTO_1	MYC	29.8162				2.01081	0.248134		5.15148
	C1	Input	shCTL_2	GAPDH	23.192		meRIP_Replicate2
	C2	Input	shCTL_2	GAPDH	22.3125					Ct	corrected	mean		dCT	FI	mean	MYC/GAPDH
	C3	Input	shCTL_2	GAPDH	22.431		Input	shCTL_2	GAPDH	23.192	19.8701	19.3232		0.546842	0.684517
	C4	Input	shFTO_2	GAPDH	21.7282		Input	shCTL_2	GAPDH	22.3125	18.9905			-0.332709	1.25938
	C5	Input	shFTO_2	GAPDH	21.6567		Input	shCTL_2	GAPDH	22.431	19.1091			-0.214133	1.16001
	C6	Input	shFTO_2	GAPDH	21.3633		IP	shCTL_2	GAPDH	22.3592				3.03593	0.121926	0.135651		2.84472
	C7	Input	shCTL_2	MYC	24.889		IP	shCTL_2	GAPDH	22.047				2.72382	0.151374
	C8	Input	shCTL_2	MYC	24.9817		IP	shCTL_2	GAPDH	22.2267				2.90344	0.133653
	C9	Input	shCTL_2	MYC	24.9942					Ct	corrected	mean		dCT	FI	mean
	C10	Input	shFTO_2	MYC	25.7695		Input	shFTO_2	GAPDH	21.7282	18.4062	18.2608		0.145428	0.904111
	C11	Input	shFTO_2	MYC	25.802		Input	shFTO_2	GAPDH	21.6567	18.3348			0.0740147	0.949991
	C12	Input	shFTO_2	MYC	25.5457		Input	shFTO_2	GAPDH	21.3633	18.0414			-0.219442	1.16428
	D1	IP	shCTL_2	GAPDH	22.3592		IP	shFTO_2	GAPDH	22.1529				3.89213	0.0673522	0.0803227
	D2	IP	shCTL_2	GAPDH	22.047		IP	shFTO_2	GAPDH	21.9815				3.7207	0.0758503
	D3	IP	shCTL_2	GAPDH	22.2267		IP	shFTO_2	GAPDH	21.6153				3.35453	0.0977655
	D4	IP	shFTO_2	GAPDH	22.1529					Ct	corrected	mean		dCT	FI	mean
	D5	IP	shFTO_2	GAPDH	21.9815		Input	shCTL_2	MYC	24.889	21.5671	21.6331		-0.0659409	1.04677
	D6	IP	shFTO_2	GAPDH	21.6153		Input	shCTL_2	MYC	24.9817	21.6598			0.0267048	0.98166
	D7	IP	shCTL_2	MYC	22.9855		Input	shCTL_2	MYC	24.9942	21.6723			0.0392361	0.97317
	D8	IP	shCTL_2	MYC	23.0074		IP	shCTL_2	MYC	22.9855				1.35242	0.391634	0.385888	2.88708	4.3587
	D9	IP	shCTL_2	MYC	23.0278		IP	shCTL_2	MYC	23.0074				1.37435	0.385726		2.84352
	D10	IP	shFTO_2	MYC	23.8734		IP	shCTL_2	MYC	23.0278				1.39477	0.380304		2.80356
	D11	IP	shFTO_2	MYC	23.9787					Ct	corrected	mean		dCT	FI	mean
	D12	IP	shFTO_2	MYC	23.8453		Input	shFTO_2	MYC	25.7695	22.4476	22.3838		0.0637824	0.956752
	E1		NTC	GAPDH	Undetermined		Input	shFTO_2	MYC	25.802	22.4801			0.0962264	0.935477
	E2		NTC	GAPDH	Undetermined		Input	shFTO_2	MYC	25.5457	22.2238			-0.160009	1.11729
	E3		NTC	GAPDH	Undetermined		IP	shFTO_2	MYC	23.8734				1.48954	0.356125	0.350102	4.43368
	E7		NTC	MYC	37.9207		IP	shFTO_2	MYC	23.9787				1.59488	0.331049		4.12149
	E8		NTC	MYC	38.3412		IP	shFTO_2	MYC	23.8453				1.46143	0.363133		4.52093
	E9		NTC	MYC	38.3778

[truncated: 2 more sheets: Figure S6, Figure S7]
